# Supplementary material for: Myceliophthora thermophila Xyr1 is predominantly involved in xylan degradation and xylose catabolism
Source: Biotechnol Biofuels. 2019 Sep 16;12:220. doi: 10.1186/s13068-019-1556-y (PMC6745793; doi:10.1186/s13068-019-1556-y)
Supplement: Supplementary file 2 — Additional file 2. Differentially expressed CAZy genes involved in plant cell wall degradation. [file 13068_2019_1556_MOESM2_ESM.xlsx]

## Sheet: DEGs - CAZymes - Xyl & Ara
Additional file 2.1. Differentially expressed Carbohydrate Active EnZYme (CAZy) encoding genes predicted to be involved in plant cell wall degradation in the 2 h D-xylose and L-arabinose conditions in the wild type and ΔMtxyr1 deletion strain
The CAZy genes that are down or up-regulated (>2-fold change; FC) are marked green. The yellow marked cells represents a p-value >0.01. The red marked cells are values that are below 5 RPKM.																							RPKM values
JGI_ID	Enzyme abbreviation	CAZY family	Enzyme function	Substrate	FC_mtg_over_wtg	FC_wtg_over_mtg	Pvalue_wtg_over_mtg	FC_wtxyl_over_wtg	Pvalue_wtxyl_over_wtg	FC_mtxyl_over_wtxyl	FC_wtxyl_over_mtxyl B	Pvalue_mtxyl_over_wtxyl	FC_wtara_over_wtg	Pvalue_wtg_over_wtara	FC_mtara_over_wtara	FC_wtara_over_mtara C	Pvalue_mtara_over_wtara	wtg2.1	wtg2.2	mtg2.1	mtg2.2	wtara2.1	wtara2.2	mtara2.1	mtara2.2	wtxyl2.1	wtxyl2.2	mtxyl2.1	mtxyl2.2
2313229	LPMO	AA13	putative lytic polysaccharide monooxygenase active on starch	starch	0.550102	1.81784	0.000589282	24.1646	0	1.81628	0.550576	7.29e-05	0.37277	6.37e-06	0.704395	1.41966	0.120728	5.50098	4.7297	3.15772	2.47019	1.42652	2.38717	1.23555	1.45079	127.492	119.728	168.941	280.081
2307267	CDH	AA8	Putative cellobiose dehydrogenase	cellulose	0.590067	1.69472	0.00422065	1.91264	6.55e-05	0.341239	2.93049	9.96e-07	0.706214	0.0218184	0.353396	2.82968	3.92e-05	4.09013	4.04033	2.42905	2.36847	2.56045	3.1814	0.997956	1.03119	8.96866	6.582	3.22402	2.08248
2299721	LPMO	AA9	putative lytic polysaccharide monooxygenases	unknown	0.920287	1.08662	0.597051	1.7332	8.69e-05	1.0777	0.927903	0.460437	2.18875	6.1e-06	0.446698	2.23865	1.15e-05	4.54754	3.72132	4.18815	3.42158	7.44981	10.6486	4.21205	3.87248	7.42055	6.91103	8.14282	7.3023
92668	LPMO	AA9	putative lytic polysaccharide monooxygenase	unknown	0.559917	1.78598	0.319743	15.1262	1.15e-07	0.0382326	26.1557	6.63e-08	3.04661	0.0129974	0.0471913	21.1904	0.000454897	0.602945	0.256568	0.481255	0	1.90233	0.716267	0.123575	0	8.11092	4.89022	0.374273	0.122795
85556	LPMO	AA9	putative lytic polysaccharide monooxygenase	cellulose, xylan, xyloglucan	0.798153	1.25289	0.358076	4.77659	5.18e-08	0.400841	2.49476	8.45e-06	1.0065	0.978554	0.770624	1.29765	0.318357	1.18035	1.73862	1.17766	1.15213	1.05039	1.88757	1.30263	0.961434	6.201	7.74174	2.63018	2.95864
103537	LPMO	AA9	putative lytic polysaccharide monooxygenase	cellulose	1.24345	0.804211	0.165453	4.18244	4.22e-14	0.438149	2.28233	7.59e-11	1.27992	0.0225023	1.24387	0.803944	0.047752	8.39468	6.48171	11.4826	7.01553	9.25579	9.78479	10.1288	13.5552	30.8237	31.396	15.1285	12.133
110651	LPMO	AA9,CBM1	putative cellulose-binding lytic polysaccharide monooxygenase	cellulose	4.05059	0.246878	0.273372	232.29	5.19e-11	0.0132212	75.6359	6.63e-11	5.13498	0.134895	0	#DIV/0!	0.0537528	0.0693206	0	0.207487	0.0733017	0.218711	0.137249	0	0	8.96648	7.13598	0.071717	0.141177
80312	LPMO	AA9,CBM1	putative cellulose-binding lytic polysaccharide monooxygenase	cellulose	2.09228	0.477947	0.0261606	55.1748	0	0.0232063	43.0917	0	2.16729	0.00349422	0.742287	1.34719	0.162183	0.832981	0.805576	1.58661	1.84171	1.75207	1.79916	1.39681	1.23922	45.9187	44.4884	1.01846	1.07955
46583	LPMO	AA9,CBM1	putative cellulose-binding lytic polysaccharide monooxygenase	cellulose	0.886173	1.12845	0.555287	4.54599	2.57e-10	0.344331	2.90418	2.19e-08	1.56173	0.00747468	0.624099	1.60231	0.00949652	2.52006	2.48938	2.15513	2.28411	4.25945	3.56393	1.93685	2.94571	12.7592	10.0137	3.25897	4.58244
39279	FAE	CE1	feruloyl esterase	xylan, pectin	1.51992	0.65793	0.322049	1.89795	0.0986993	1.31938	0.757929	0.347898	21.6162	2.34e-14	0.194839	5.13244	1.53e-11	0.551264	0.351864	0.440005	0.932677	9.04423	10.478	1.46878	2.33491	1.14088	0.573213	1.02658	1.23497
80233	AXE	CE1	acetyl xylan esterase	xylan	1.5824	0.631952	0.000730146	2.78058	1.35e-11	1.15683	0.864428	0.0182577	0.0284573	1.05e-10	0.722461	1.38416	0.390609	24.2918	16.5549	28.2126	36.4231	0.598767	0.56362	0.291718	0.548061	58.6196	54.9579	66.2647	65.1256
115968	BGL	GH1	beta-glucosidase	cellulose	0.92652	1.07931	0.439871	2.18363	7.69e-11	0.48058	2.08082	1.02e-10	0.843184	0.0483301	0.847802	1.17952	0.11131	12.6129	10.5559	11.4401	10.0263	10.7603	8.77529	7.09533	9.46701	25.8295	24.7628	12.5927	11.721
116553	XLN	GH10	putative β-1,4-endoxylanase	xylan	0.767657	1.30266	0.00681261	38.1162	0	0.0533181	18.7553	0	4.42878	0	0.438405	2.28099	3.53e-12	35.6086	33.0264	22.3912	30.2969	149.561	154.408	60.0251	73.2365	1329.75	1286.36	73.06	66.4259
112050	XLN	GH10,CBM1	endo-xylanase, cellulose-binding	xylan	0.895018	1.1173	0.672936	240.673	0	0.00440697	226.913	0	3.16022	1.32e-07	0.232422	4.30253	1.87e-08	1.93446	1.22188	1.93005	0.894931	4.76825	5.20649	0.805335	1.51301	362.817	396.828	1.501	1.84673
89603	XLN	GH11	putative β-1,4-endoxylanase	xylan	0.853568	1.17155	0.099388	458.171	0	0.00660306	151.445	0	40.5639	0	0.191031	5.23476	3.33e-16	16.042	14.4843	14.7949	11.2614	581.278	656.989	119.495	117.051	6840.32	7145.94	41.5612	50.791
49824	XLN	GH11	β-1,4-endoxylanase	xylan	1.43709	0.69585	0.0176464	81.3573	0	0.0174467	57.3176	0	20.9282	0	0.104654	9.55526	0	4.81103	3.69635	5.86673	6.35916	87.4206	90.6238	10.2712	8.36194	348.071	344.067	6.35994	5.71555
56237	XLN	GH11	endo-xylanase	xylan	1.49853	0.667322	0.336502	63.3253	2.22e-16	0.0418873	23.8736	4.44e-16	9.22312	4.98e-09	0.362709	2.75703	6.82e-06	0.413448	0.43983	0.550006	0.728654	3.91337	3.95652	1.12983	1.72465	27.6663	26.3678	1.14064	1.1227
100068	XLN	GH11,CBM1	endo-xylanase, cellulose-binding	xylan	0.97243	1.02835	0.947677	455.045	1.11e-15	0.00196041	510.097	1.11e-15	5.82773	6.55e-05	0.278667	3.58851	0.000323124	0.442592	0.706251	0.883164	0.234005	2.09461	4.60054	0.907103	0.958615	242.275	280.5	0.686838	0.338016
2308362	AGU	GH115	putative α-glucuronidase	xylan	0.903816	1.10642	0.449397	55.2604	0	0.0191967	52.0922	0	11.1577	0	0.237479	4.2109	6.66e-16	4.90733	5.30748	4.21612	5.01619	58.3766	55.5976	12.2648	14.8017	279.687	284.789	5.86673	4.96935
109444	XEG	GH12	xyloglucan specific endo-glucanase	xyloglucan	1.13636	0.879999	0.376513	13.1125	0	0.119034	8.40098	1.11e-16	29.4228	0	0.498302	2.00681	2.02e-12	8.32033	5.37693	7.83586	7.72924	202.404	200.608	93.6307	107.191	94.7876	84.8181	10.056	11.3231
77082	AMY	GH13_1,CBM20	putative starch-binding α-amylase	starch	0.844686	1.18387	0.163593	4.43252	2e-15	3.49806	0.285873	4.21e-13	0.679952	0.00169591	1.01608	0.984171	0.894291	11.1723	8.75751	8.75121	8.0832	6.90557	6.64574	6.92962	6.83964	44.3674	43.9718	149.044	159.972
2303065	AGL	GH13_40	putative α-glucosidase	starch	0.55008	1.81792	0.000652159	2.37722	1.35e-08	2.93339	0.340903	1.55e-10	0.346516	2.1e-06	0.702178	1.42414	0.10941	6.48508	7.60769	3.10219	4.64996	2.289	2.59436	1.54762	1.88137	15.6735	17.8281	48.0218	50.2516
69975	AMY	GH13_5	putative maltotriose-producing α-amylase	starch	1.1055	0.904572	0.587111	2.50237	9.93e-08	1.25313	0.798003	0.0277072	2.97837	8.99e-09	1.06869	0.935729	0.604292	3.00004	2.89597	2.9932	3.52481	8.70577	8.85472	11.3864	7.38024	7.1286	7.62541	10.1159	8.37275
72393	GLA	GH15,CBM20	putative starch-binding glucoamylase	starch	0.444368	2.25038	2.46e-08	14.491	0	2.7395	0.36503	8.63e-12	0.125379	1.88e-12	0.502303	1.99083	4.79e-06	157.533	121.372	60.9314	63.0052	14.3546	20.6144	7.7108	9.85422	1938	2103.63	4844.46	6227.57
40111	LAC	GH2	putative β-galactosidase	pectin, galactomannan, xyloglucan, xylan	1.1603	0.861843	0.571398	6.61218	1.93e-08	0.216067	4.62819	1.03e-07	20.2967	2.89e-15	0.275203	3.63368	4.44e-12	1.09641	1.02058	1.3332	1.12315	22.413	20.5547	5.72313	6.10173	8.04819	5.94971	1.52423	1.50025
54601	MAN	GH2	putative β-mannosidase	galactomannan	0.630738	1.58544	0.0106842	2.04362	6.27e-07	0.47623	2.09983	3.79e-07	2.88466	1.19e-10	0.426232	2.34614	2.69e-08	5.0658	5.46139	3.18858	3.45131	14.4812	15.8862	5.12156	7.822	10.5544	10.9592	4.25605	5.98937
114497		GH2	unknown; probably a beta-glucuronidase that is not involved in plant polysaccharide degradation	xylan, pectin, galactomannan, xyloglucan	0.629135	1.58948	0.011416	1.32491	0.121418	0.523664	1.90962	0.00247576	1.80545	3.12e-05	0.391464	2.55452	2.54e-08	7.81376	4.67855	4.47308	3.38627	12.6633	9.89102	3.93799	4.89119	11.0458	5.50538	3.71063	4.95664
2313137	AGL	GH27	putative α-galactosidase	galactomannan	1.03374	0.967359	0.829153	1.37788	0.025012	0.945999	1.05708	0.690021	13.489	0	0.626902	1.59515	2.05e-06	3.44361	3.66335	3.53987	3.8069	47.5199	48.3462	26.1458	33.9528	5.61504	4.17751	4.58827	4.67548
55717	PGX	GH28	putative exo-polygalacturonase	pectin	0.62358	1.60364	0.48068	2.0255	0.133486	0.430595	2.32237	0.0934753	19.8866	2.28e-10	0.455787	2.19401	4.68e-05	0.332659	0.212332	0.19914	0.140706	5.10787	5.73013	2.24992	2.68991	0.619614	0.484266	0.0688318	0.406494
104628	ABF/BXL	GH3	putative β-xylosidase/ α-L-arabinofuranosidase	xylan	1.03327	0.967803	0.824516	12.5601	0	0.0972169	10.2863	0	11.227	0	0.707897	1.41263	0.000218375	3.95116	3.4962	3.86846	3.82665	41.8647	41.7468	24.6724	34.5159	46.3884	47.1515	4.39338	4.70029
80304	BGL	GH3	putative β-glucosidase	cellulose, xyloglucan	0.542574	1.84307	4.46e-08	4.83858	0	1.48645	0.672745	8.7e-06	0.237124	1.4e-13	0.601406	1.66277	3.48e-06	79.7211	77.3024	37.4341	47.7627	19.9029	17.3312	10.2372	12.1555	380.503	379.268	494.93	634.429
104674	AXL	GH31	putative α-xylosidase	xyloglucan	2.70039	0.370317	0.346735	1.03814	0.97658	1.65571	0.60397	0.639245	210.455	3.33e-15	0.354565	2.82035	1.79e-09	0.120746	0	0.240941	0.0851204	12.7411	12.6705	3.5471	5.46298	0.0416487	0.0837025	0.16656	0.040985
2300079	AGL	GH31	putative α-glucosidase	starch	0.506229	1.97539	2.29e-07	2.20219	8.97e-14	1.32506	0.754681	1.29e-05	0.0367816	3.46e-14	0.508855	1.9652	6.61e-05	192.547	180.586	79.6856	109.205	7.50713	6.21728	2.82551	4.15823	408.157	413.55	519.512	569.302
39555	BXL	GH43	putative β-xylosidase	xylan	0.662196	1.51013	2.39e-05	33.8825	0	0.0148922	67.1491	0	1.66428	7.18e-09	0.294707	3.3932	2.8e-14	41.0355	39.3487	26.8564	26.3737	63.2502	70.5319	19.6756	19.751	1344.89	1378.73	19.5717	20.989
2301869	BXL	GH43	putative β-xylosidase	xylan	0.492999	2.0284	0.158138	66.3945	0	0.00884904	113.007	0	77.8439	0	0.0352273	28.3871	0	1.05441	0.32716	0.263001	0.418112	56.1387	51.4081	1.80087	1.98772	47.5531	44.1754	0.409072	0.402637
80104	BXL	GH43	putative β-xylosidase	xylan	0.562542	1.77765	0.000211994	45.3095	0	0.0233989	42.737	0	6.01352	0	0.129956	7.69488	0	8.26281	7.50818	3.83573	5.03611	47.9756	46.8635	5.58614	6.73881	363.028	351.548	8.01417	8.70612
2064169	BXL	GH43	putative a-arabinofuranosidase/b-xylosidase	xylan	0.922936	1.0835	0.774868	6.3008	3.49e-10	0.147171	6.79479	2.44e-10	2.32515	0.00053023	0.5716	1.74948	0.00885188	1.20344	1.11324	1.2529	0.885253	2.64134	2.74528	1.76943	1.30957	7.90493	6.69201	1.08264	1.06561
103032	ABN	GH43	endo-arabinanase	pectin	0.612316	1.63314	0.0484061	1.24515	0.285831	1.0271	0.973613	0.887128	22.7045	0	0.621018	1.61026	7.16e-07	2.01331	2.14178	1.53045	1.01378	46.8848	47.4545	27.1159	31.4706	2.08334	3.09036	2.67803	2.6359
2303298	AXH	GH43	arabinoxylan hydrolase / double substituted xylan α-1,3-L-arabinofuranosidase	xylan	4.14946	0.240995	0.0208027	4.23945	0.00545378	1.65775	0.603226	0.0945352	2234	0	0.741786	1.3481	3.65e-05	0.134286	0.238091	1.07183	0.473326	419.208	412.68	295.726	321.358	0.78742	0.79125	1.20404	1.413
2305738	ABF	GH43	α-arabinofuranosidase	pectin	#VALUE!	NA	NA	#DIV/0!	0.2512	0	NA	0.2512	#DIV/0!	0	0.380246	2.62987	2.87e-11	0	0	0	0	28.2327	30.2791	12.6451	9.60381	0.067919	0	0	0
2127683	ABF	GH43,CBM42	putative α-L-arabinofuranosidase	xylan, pectin, xyloglucan	0.903953	1.10625	0.642734	1.6853	0.00441222	3.06694	0.326058	4.61e-09	5.38348	3.26e-13	0.5874	1.70242	4.69e-06	2.90548	2.12498	2.62709	1.92022	14.228	12.8535	8.65316	7.25446	3.94609	4.53175	13.057	12.944
76901	EGL	GH45	endo-glucanase	cellulose	0.652195	1.53328	0.0218313	1.05315	0.711165	0.458796	2.17962	0.000253353	2.16425	1.47e-07	0.41053	2.43588	1.57e-07	3.77789	3.55965	2.04618	2.73933	8.40042	7.47989	2.98654	3.5328	3.46252	4.26502	1.78674	1.75863
86753	EGL	GH5_5, CBM1	putative cellulose-binding endo-β-1,4-glucanase	cellulose	0.654545	1.52778	0.0191046	4.15555	3.25e-12	0.544856	1.83535	2.92e-07	1.3735	0.0192478	1.0631	0.940648	0.636939	3.47607	5.21665	2.53917	3.1506	6.59339	5.34608	5.34321	7.34959	17.7279	18.3951	9.56854	10.1133
83019	ABF	GH51	putative α-L-arabinofuranosidase	xylan, pectin, xyloglucan	0.839317	1.19145	0.331853	1.71131	0.000248795	1.20993	0.826497	0.107696	60.2878	0	0.904269	1.10587	0.107238	3.92217	2.97287	2.05444	3.73268	214.753	200.934	174.89	201.003	5.68204	6.1175	6.23881	8.03777
42071	ABF	GH51	α-arabinofuranosidase	xylan	0.888123	1.12597	0.207466	1.03698	0.619072	1.10919	0.901561	0.166964	4.26395	1.11e-16	0.386199	2.58934	6.5e-12	13.9979	12.7352	11.3326	12.4096	58.0927	55.8958	18.9328	25.0894	13.5094	14.2122	14.2867	16.4617
51545	EGL	GH6	endo-glucanase	cellulose	1.44654	0.691305	0.0777079	1.31372	0.205218	0.822569	1.2157	0.360543	2.868	4.34e-07	0.499831	2.00068	9.35e-05	1.55913	2.07327	3.11115	2.14327	5.24711	5.17063	2.95582	2.25129	2.17804	2.59393	2.25824	1.66704
55982	ABF	GH62	α-L-arabinofuranosidase active on arabinoxylan	xylan	1.01386	0.986326	0.941631	0.910008	0.635094	0.730583	1.36877	0.15777	82.5724	0	0.578607	1.72829	1.15e-08	2.68441	2.34576	2.8696	2.23031	209.116	206.237	105.123	135.203	1.68651	2.89099	1.58698	1.75727
98003	ABF	GH62,CBM1	α-L-arabinofuranosidase active on arabinoxylan, putative cellulose-binding	xylan	1.8423	0.542799	0.0853751	6.72757	2.59e-08	0.9052	1.10473	0.469714	676.629	0	0.739697	1.35191	0.000133884	1.07019	0.262725	1.14988	1.30575	425.874	476.014	301.167	365.956	4.25928	4.70799	4.42873	3.68843
96141	AGU	GH67	α-glucuronidase 1	xylan	0.754052	1.32617	0.0316564	74.1434	0	0.0102276	97.7744	0	13.5893	0	0.114355	8.74467	0	9.16641	8.89201	6.41236	7.20464	123.402	121.999	11.1929	16.8701	684.9	654.013	6.61286	7.08104
109566	CBH	GH7,CBM1	cellobiohydrolase	cellulose	1.30537	0.766068	0.0510027	2.33514	7.84e-08	1.00702	0.993026	0.935373	2.38343	7.2e-10	1.06724	0.936994	0.54858	6.94353	5.85834	7.59657	9.11458	15.0581	15.4542	13.2495	19.3146	16.699	13.1952	13.5249	16.5792
54058	ABX	GH93	putative exo-α-1,5-L-arabinanase	pectin	2.085	0.479615	0.480935	18.1465	3.83e-05	0.338486	2.95433	0.00314539	1279.4	0	0.784453	1.27477	0.000320853	0.145274	0	0.0724714	0.230426	94.0382	91.8259	68.2576	77.544	1.50327	1.13294	0.300592	0.591727
104827	ABX	GH93	exo-α-1,5-L-arabinanase	pectin	0.973443	1.02728	0.823615	0.747997	0.0159778	1.10511	0.90489	0.363178	69.0888	0	0.833415	1.19988	0.0147645	6.74464	6.2333	6.39279	6.24049	444.438	452.193	319.405	427.861	4.79823	4.90923	5.23335	5.49442
71204	PLY	PL1_10	putative pectate lyase	pectin	1.21661	0.821959	0.197819	3.32664	1e-10	0.560445	1.7843	1.81e-06	4.24468	4.65e-14	0.695524	1.43777	0.000466652	4.43053	4.10508	5.77507	4.60941	18.2624	17.9686	11.7167	13.4827	13.1623	15.2326	7.83663	8.07718
102322	PLY	PL3_2	putative pectate lyase	pectin	0.844306	1.1844	0.565601	1.9315	0.00118649	0.872668	1.14591	0.478465	6.38968	1.93e-13	0.364935	2.74021	3.98e-10	1.47589	2.35511	2.45421	0.780327	12.5468	11.9321	4.78939	4.14381	3.69081	3.70875	4.4535	2.00386
40885	AXE	CE16	putative acetylesterase	xylan	0.80148	1.24769	0.103983	29.4306	0	0.09926	10.0746	0	5.90799	0	0.486793	2.05426	3.8e-11	10.7689	8.59203	8.68498	6.8324	58.3264	56.0576	27.8647	27.8166	281.836	287.966	28.5956	27.963

## Sheet: DEGs - CAZymes - WAX
Additional file 2.2. Differentially expressed Carbohydrate Active EnZYme (CAZy) encoding genes predicted to be involved in plant cell wall degradation in the ΔMtxyr1 deletion strain in the 2 h and 8 h wheat arabinoxylan conditions.
The CAZy genes that are down or up-regulated (>2-fold change; FC) are marked green. The yellow marked cells represents a p-value >0.01. The red marked cells are values that are below 5 RPKM.																														FPKM values
JGI_ID	Enzyme code	CAZY	Enzyme function	Substrate	FC_mtg_over_wtg	FC_wtg_over_mtg	Pvalue_wtg_over_mtg	FC_wtxyl2_over_wtg2	Pvalue_wtxyl2_over_wtg2	FC_mtxyl_over_wtxyl	FC_wtxyl_over_mtxyl	Pvalue_mtxyl_over_wtxyl	FC_wtara2_over_wtg2	Pvalue_wtg2_over_wtara2	FC_mtara_over_wtara	FC_wtara_over_mtara	Pvalue_mtara_over_wtara	FC_wtax2_over_wtg2	Pvalue_wtg2_over_wtax2	FC_mtax2h_over_wtax2h	FC_wtax2h_over_mtax2h	Pvalue_wtax2h_over_mtax2h	FC_mtax8h_over_wtax8h	FC_wtax8h_over_mtax8h	Pvalue_wtax8h_over_mtax8h	wtg2.1	wtg2.2	wtax2.1	wtax2.2	mtax2.1	mtax2.2	wtax8.1	wtax8.2	mtax8.1	mtax8.2
111388	CDH	AA8, AA3, CBM1	putative cellobiose dehydrogenase	cellulose	0.853538	1.17159	0.22983	0.883659	0.330191	0.974404	1.02627	0.84236	0.857586	0.220766	0.833757	1.19939	0.18692	1.10921	0.373676	2.18328	0.458027	0.000929241	1.60187	0.624269	0.0433394	4.89401	5.27861	5.74804	5.53552	13.0992	11.536	12.1483	8.1996	23.8748	8.71998
92668	LPMO	AA9	putative lytic polysaccharide monooxygenase	unknown	0.559917	1.78598	0.319743	15.1262	1.15e-07	0.0382326	26.1557	6.63e-08	3.04661	0.0129974	0.0471913	21.1904	0.000454897	47.8424	6.22e-15	0.00907653	110.174	4.44e-15	0.187001	5.34756	0.00195854	0.602945	0.256568	18.9804	22.1408	0	0.373237	5.22863	1.44865	0.986456	0.262204
85556	LPMO	AA9	lytic polysaccharide monooxygenase	cellulose, xylan, xyloglucan	0.798153	1.25289	0.358076	4.77659	5.18e-08	0.400841	2.49476	8.45e-06	1.0065	0.978554	0.770624	1.29765	0.318357	20.3139	2.22e-16	0.0543072	18.4138	4.44e-16	0.0676036	14.7921	4.33e-05	1.18035	1.73862	31.5114	27.7845	1.53404	1.68615	25.8296	7.99879	1.2998	0.98712
103537	LPMO	AA9	putative lytic polysaccharide monooxygenase	cellulose	1.24345	0.804211	0.165453	4.18244	4.22e-14	0.438149	2.28233	7.59e-11	1.27992	0.0225023	1.24387	0.803944	0.047752	5.76473	1.61e-14	0.174463	5.73189	1.15e-13	0.837284	1.19434	0.340165	8.39468	6.48171	46.1965	39.5619	6.71985	8.24178	7.01626	4.06637	4.56885	4.71047
2306673	LPMO	AA9	putative lytic polysaccharide monooxygenase	unknown	1.13555	0.880634	0.289075	0.616369	0.000168379	0.821585	1.21716	0.121581	0.958942	0.639283	0.566935	1.76387	1.8e-05	0.57331	4.95e-05	0.564487	1.77152	0.00309786	6.15933	0.162355	1.38e-10	9.88616	9.42716	5.3082	5.76431	2.92088	3.32941	4.60454	7.23041	37.0314	35.8639
110651	LPMO	AA9,CBM1	lytic polysaccharide monooxygenase	cellulose	4.05059	0.246878	0.273372	232.29	5.19e-11	0.0132212	75.6359	6.63e-11	5.13498	0.134895	0	#DIV/0!	0.0537528	414.666	1.64e-14	0.0681131	14.6815	1.82e-13	0.866605	1.15393	0.707393	0.0693206	0	13.5539	15.191	1.1712	0.786704	8.57719	2.08189	8.86038	0.37682
80312	LPMO	AA9,CBM1	putative lytic polysaccharide monooxygenase	cellulose	2.09228	0.477947	0.0261606	55.1748	0	0.0232063	43.0917	0	2.16729	0.00349422	0.742287	1.34719	0.162183	31.1463	0	0.268092	3.73006	2.28e-09	0.993534	1.00651	0.983821	0.832981	0.805576	25.0965	25.9385	10.6351	3.04693	10.9713	3.48717	12.3892	1.97585
46583	LPMO	AA9,CBM1	putative lytic polysaccharide monooxygenase	cellulose	0.886173	1.12845	0.555287	4.54599	2.57e-10	0.344331	2.90418	2.19e-08	1.56173	0.00747468	0.624099	1.60231	0.00949652	3.03902	2.81e-06	10.4106	0.096056	3.28e-07	4.55906	0.219343	0.000116891	2.52006	2.48938	5.89521	9.32857	72.0397	86.4489	5.04459	3.42381	28.5296	10.0784
111088	LPMO	AA9,CBM1	putative lytic polysaccharide monooxygenase	unknown	1.37378	0.727918	0.280551	0.744627	0.287271	0.833943	1.19912	0.6045	0.735386	0.254508	1.16146	0.860984	0.569672	1.07071	0.768534	3.08678	0.323962	0.00270743	2.32794	0.429564	0.0639398	1.50414	0.990554	1.61053	1.06056	5.06751	3.17757	8.63519	2.58134	24.2426	1.86889
39279	FAE	CE1	putative feruloyl esterase	various (xylan, pectin)	1.51992	0.65793	0.322049	1.89795	0.0986993	1.31938	0.757929	0.347898	21.6162	2.34e-14	0.194839	5.13244	1.53e-11	4.91643	1.34e-05	1.41863	0.704904	0.225748	22.4689	0.0445059	3.55e-15	0.551264	0.351864	2.2635	2.17667	1.86277	4.43619	147.378	159.047	3615.39	3269.67
96478	AXE	CE1	putative acetyl xylan esterase	xylan	0.504567	1.9819	0.454465	0.494962	0.416007	1.47252	0.679109	0.686699	2.93733	0.0456418	1.12997	0.88498	0.735375	2.33923	0.121456	0.320624	3.11892	0.0471353	30.2841	0.0330207	4.77e-12	0.105722	0.337404	0.723492	0.313082	0.223277	0.109074	2.1243	4.44516	103.781	95.1692
2019397	RGAE	CE12	putative rhamnogalacturonan acetyl esterase	pectin	0.325646	3.07082	0.252673	0.67713	0.617674	1.97905	0.505294	0.335997	6.66375	0.00016637	1.02666	0.97403	0.912063	5.1209	0.00123473	1.19601	0.836113	0.57054	4.77823	0.209282	1.78e-05	0.271989	0.144673	1.46247	0.671219	1.14884	1.40307	1.86966	1.76986	5.5624	11.828
40885	AXE	CE16	putative acetylesterase	xylan	0.80148	1.24769	0.103983	29.4306	0	0.09926	10.0746	0	5.90799	0	0.486793	2.05426	3.8e-11	41.7059	0	0.0766047	13.054	0	2.95095	0.338874	5.93e-08	10.7689	8.59203	399.972	407.492	32.5984	29.2572	38.4362	39.4391	124.339	105.467
40891	PME	CE8	putative pectin methyl esterase	pectin	1.97553	0.506193	0.262205	6.18762	0.00107291	0.990996	1.00909	0.974764	1.47603	0.546967	1.78187	0.561208	0.216319	1.17075	0.824216	0.210247	4.75631	0.1312	511.825	0.00195379	5.03e-10	0.0929843	0.296753	0.272711	0.183574	0	0.0959325	0.0983346	0	19.3963	30.9337
115968	BGL	GH1	putative beta-glucosidase	cellulose	0.92652	1.07931	0.439871	2.18363	7.69e-11	0.48058	2.08082	1.02e-10	0.843184	0.0483301	0.847802	1.17952	0.11131	5.88023	2e-15	1.5577	0.641974	0.0204271	2.71852	0.367847	1.22e-05	12.6129	10.5559	64.8869	71.3511	109.298	102.92	13.1988	10.1985	39.7288	23.877
116553	XLN	GH10	putative endo-β-1,4-xylanase	xylan	0.767657	1.30266	0.00681261	38.1162	0	0.0533181	18.7553	0	4.42878	0	0.438405	2.28099	3.53e-12	31.4702	0	0.261893	3.81835	1.95e-12	0.391676	2.55313	1.1e-09	35.6086	33.0264	1094.74	1065.21	259.813	305.864	189.949	165.581	75.6527	63.5999
52904	XLN	GH10	endo-β-1,4-xylanase	xylan	0.849742	1.17683	0.170859	0.865605	0.199959	0.748502	1.336	0.026349	0.853487	0.107969	0.982794	1.01751	0.869271	1.06751	0.454497	0.245351	4.0758	9.14e-10	1.51274	0.661052	0.00326979	11.3287	10.043	11.3521	11.4624	1.99379	3.60378	6.58932	6.52112	9.36379	10.4689
112050	XLN	GH10,CBM1	endo-β-1,4-xylanase	xylan	0.895018	1.1173	0.672936	240.673	0	0.00440697	226.913	0	3.16022	1.32e-07	0.232422	4.30253	1.87e-08	190.989	0	0.01432	69.8323	0	0.166672	5.9998	7.25e-10	1.93446	1.22188	306.606	296.22	3.8301	4.80238	14.8318	17.4896	3.15254	2.23455
52160	URH	GH105	putative unsaturated rhamnogalacturonan hydrolase	pectin	0.83916	1.19167	0.144915	1.26805	0.0094137	0.638827	1.56537	6.83e-05	1.66656	1.98e-06	0.703594	1.42127	0.00133772	0.778085	0.0242936	1.84707	0.541398	0.00187523	20.6765	0.0483641	1.68e-12	11.8613	9.86056	8.21694	8.68451	14.8476	16.3705	9.63629	13.5256	237.994	240.913
89603	XLN	GH11	putative endo-β-1,4-xylanase	xylan	0.853568	1.17155	0.099388	458.171	0	0.00660306	151.445	0	40.5639	0	0.191031	5.23476	3.33e-16	516.603	0	0.00677787	147.539	0	0.571601	1.74947	2.05e-06	16.042	14.4843	7874.6	7895.39	57.6523	49.2347	392.62	465.996	253.36	237.426
49824	XLN	GH11	endo-β-1,4-xylanase	xylan	1.43709	0.69585	0.0176464	81.3573	0	0.0174467	57.3176	0	20.9282	0	0.104654	9.55526	0	613.863	0	0.00147069	679.953	0	0.139501	7.16841	4.19e-06	4.81103	3.69635	2502.19	2720.17	4.23356	3.44692	15.8289	36.6572	3.6896	3.63226
56237	XLN	GH11	putative endo-β-1,4-xylanase	xylan	1.49853	0.667322	0.336502	63.3253	2.22e-16	0.0418873	23.8736	4.44e-16	9.22312	4.98e-09	0.362709	2.75703	6.82e-06	933.051	0	0.00324823	307.86	0	0.102374	9.76808	8.85e-07	0.413448	0.43983	388.163	407.989	1.16423	1.42186	3.64365	3.58712	0.140922	0.599323
100068	XLN	GH11,CBM1	endo-β-1,4-xylanase	xylan	0.97243	1.02835	0.947677	455.045	1.11e-15	0.00196041	510.097	1.11e-15	5.82773	6.55e-05	0.278667	3.58851	0.000323124	430.14	0	0.0039706	251.851	0	0.108178	9.24405	7.29e-07	0.442592	0.706251	243.387	250.777	0.934722	1.02741	3.51044	3.8769	0.678852	0.120294
2308362	AGU	GH115	putative α-glucuronidase	xylan	0.903816	1.10642	0.449397	55.2604	0	0.0191967	52.0922	0	11.1577	0	0.237479	4.2109	6.66e-16	67.4991	0	0.0340318	29.3842	0	2.04168	0.489792	1.79e-07	4.90733	5.30748	342.676	346.815	12.5231	10.9416	65.6498	61.6269	118.981	140.878
109444	XEG	GH12	xyloglucan specific endo-glucanase	xyloglucan	1.13636	0.879999	0.376513	13.1125	0	0.119034	8.40098	1.11e-16	29.4228	0	0.498302	2.00681	2.02e-12	30.5242	0	0.12272	8.14863	0	1.86084	0.537391	8.46e-06	8.32033	5.37693	206.09	212.008	22.9092	28.3999	747.84	660.203	1398.47	1221.68
2303089	AGD	GH13_40	putative α-glucosidase	starch	0.901163	1.10968	0.68664	0.58586	0.0613875	0.905781	1.10402	0.79089	0.729157	0.242344	0.72981	1.37022	0.335065	6.38386	6.11e-11	2.49867	0.400213	0.000162739	1.63612	0.611202	0.171399	1.36366	1.1191	7.50373	8.34587	16.1278	23.4752	0.494445	0.702078	1.1952	0.762454
2303065	AGD	GH13_40	putative α-glucosidase	starch	0.55008	1.81792	0.000652159	2.37722	1.35e-08	2.93339	0.340903	1.55e-10	0.346516	2.1e-06	0.702178	1.42414	0.10941	0.244593	5.73e-08	7.28969	0.13718	0.000812649	7.10468	0.140752	2.28e-12	6.48508	7.60769	1.73698	1.71001	6.6135	18.514	2.86543	3.37948	20.8022	23.5659
69975	AMY	GH13_5	putative maltotriose-producing α-amylase	starch	1.1055	0.904572	0.587111	2.50237	9.93e-08	1.25313	0.798003	0.0277072	2.97837	8.99e-09	1.06869	0.935729	0.604292	1.49975	0.00841706	2.07356	0.482263	0.00295839	1.54	0.64935	0.00166407	3.00004	2.89597	4.29073	4.5518	7.21585	11.1197	6.05156	5.78415	9.77106	8.45595
2296256	GLA	GH15	putative glucoamylase	starch	0.957741	1.04412	0.694302	0.956258	0.64283	0.941076	1.06261	0.556029	0.956895	0.622564	0.990235	1.00986	0.924253	0.783719	0.0220093	3.25193	0.307509	1.88e-05	0.619103	1.61524	5.1e-06	9.28484	10.0447	7.69243	7.45651	24.1788	25.0846	43.4786	41.9849	24.3387	28.572
72393	GLA	GH15,CBM20	putative starch-binding glucoamylase	starch	0.444368	2.25038	2.46e-08	14.491	0	2.7395	0.36503	8.63e-12	0.125379	1.88e-12	0.502303	1.99083	4.79e-06	0.0763487	6.41e-13	5.24406	0.190692	2.44e-05	30.1301	0.0331894	2.51e-09	157.533	121.372	8.4253	12.8688	43.4697	68.1975	6.01434	8.62755	268.04	173.121
40111	LAC	GH2	putative β-galactosidase	pectin, galactomannan, xyloglucan, xylan	1.1603	0.861843	0.571398	6.61218	1.93e-08	0.216067	4.62819	1.03e-07	20.2967	2.89e-15	0.275203	3.63368	4.44e-12	16.5853	5.48e-14	0.355809	2.8105	7.85e-06	16.1019	0.0621045	1.87e-12	1.09641	1.02058	16.9825	18.1284	2.17082	10.322	25.5452	27.4744	380.271	473.445
54601	MND	GH2	putative β-mannosidase	galactomannan	0.630738	1.58544	0.0106842	2.04362	6.27e-07	0.47623	2.09983	3.79e-07	2.88466	1.19e-10	0.426232	2.34614	2.69e-08	1.56068	0.000372055	2.20167	0.454201	0.00858585	15.4001	0.0649346	2.16e-11	5.0658	5.46139	8.47565	7.95394	11.0576	25.1149	4.06291	4.52675	59.761	72.5207
90655	MND	GH2	β-mannosidase	galactomannan	0.939277	1.06465	0.593996	1.32193	0.0144554	0.596386	1.67677	0.000256632	0.956309	0.682883	0.880366	1.13589	0.298599	1.01355	0.898365	2.37761	0.420591	0.00188735	1.60957	0.621282	0.00140724	6.52758	5.63969	5.8174	6.51474	13.0241	16.2969	5.75901	7.43728	11.9481	9.2923
2307767	LAC	GH2	putative β-galactosidase	various (pectin, galactomannan, xyloglucan, xylan)	1.41821	0.705113	0.332934	1.27518	0.499286	0.687118	1.45535	0.275233	2.84878	0.000495252	0.66175	1.51115	0.0616671	0.765433	0.497336	3.02856	0.33019	0.034941	16.9602	0.0589617	2.35e-10	0.764177	0.40647	0.344804	0.551247	0.651762	2.06199	2.02037	3.73678	40.5727	57.0694
2295445	LAC	GH2	putative β-galactosidase	various (pectin, galactomannan)	0.893736	1.1189	0.37396	0.98203	0.848928	1.37798	0.725699	0.00222881	1.51456	2.51e-05	0.710481	1.4075	0.00146354	0.744821	0.0081088	4.58105	0.218291	7.6e-06	11.5549	0.0865436	3.06e-11	9.27652	9.67869	7.22525	6.89298	28.4182	36.258	13.6643	17.4507	159.848	199.682
2313137	AGL	GH27	putative α-galactosidase	galactomannan	1.03374	0.967359	0.829153	1.37788	0.025012	0.945999	1.05708	0.690021	13.489	0	0.626902	1.59515	2.05e-06	1.4356	0.00836709	3.02075	0.331044	0.000393511	20.8378	0.0479896	5.08e-12	3.44361	3.66335	4.79479	5.40794	10.6335	20.1864	26.6511	31.9143	563.504	656.871
55717	PGX	GH28	putative exo-polygalacturonase	pectin	0.62358	1.60364	0.48068	2.0255	0.133486	0.430595	2.32237	0.0934753	19.8866	2.28e-10	0.455787	2.19401	4.68e-05	2.51789	0.0335769	1.10754	0.902903	0.791568	98.0382	0.0102001	2.99e-08	0.332659	0.212332	0.715473	0.656753	0.421531	1.09826	0.422161	1.93153	83.3385	147.413
58882	BXL	GH3	putative β-1,4-xylosidase	xylan	#VALUE!	NA	NA	#DIV/0!	0.283039	0	NA	0.283039	#DIV/0!	0.000209093	0.245903	4.06665	0.00674696	#DIV/0!	0.190998	21.0537	0.0474975	0.0165052	66.9498	0.0149366	4.54e-12	0	0	0.0387917	0.0391688	0.167601	1.47376	1.55262	4.21063	201.085	184.764
104628	BXL/ABF	GH3	putative β-xylosidase/ α-L-arabinofuranosidase	xylan	1.03327	0.967803	0.824516	12.5601	0	0.0972169	10.2863	0	11.227	0	0.707897	1.41263	0.000218375	23.4157	0	0.259882	3.8479	3.89e-13	1.72503	0.5797	3e-05	3.95116	3.4962	86.0274	88.3581	19.1847	26.1349	120.201	109.496	199.519	196.716
66804	BGL	GH3	putative β-glucosidase	unknown	0.66692	1.49943	0.153676	1.8738	0.012464	0.781679	1.2793	0.2645	1.50605	0.0489647	0.527598	1.89538	0.00594558	0.910085	0.693409	10.925	0.0915333	0.000172668	0.978199	1.02229	0.938896	1.34779	1.188	1.1294	1.17839	7.97001	17.2425	1.34389	0.963756	1.37817	0.879173
38200	BGL	GH3	putative β-glucosidase	unknown	0.950824	1.05172	0.548983	0.65131	5.57e-05	0.835197	1.19732	0.0296793	0.608868	9.44e-06	1.08189	0.924309	0.384275	0.5138	6.32e-07	2.01756	0.495647	0.00153649	0.659035	1.51737	3.13e-05	19.561	21.1821	10.8075	10.1263	21.4295	20.8058	40.4972	38.6226	24.9536	27.1891
80304	BGL	GH3	putative β-glucosidase	various (cellulose, xyloglucan)	0.542574	1.84307	4.46e-08	4.83858	0	1.48645	0.672745	8.7e-06	0.237124	1.4e-13	0.601406	1.66277	3.48e-06	0.0841967	3.33e-15	22.6099	0.0442283	3.06e-06	7.25597	0.137818	1.74e-11	79.7211	77.3024	5.9307	7.29016	112.418	186.505	35.3202	35.5472	253.589	260.623
2059579	UNK	GH3	unknown	unknown	1.03167	0.969299	0.806399	1.47402	0.00034129	2.93146	0.341127	1.15e-09	0.938232	0.544285	1.14004	0.877164	0.251989	0.664643	0.00216678	13.2045	0.0757317	2.48e-05	9.11706	0.109684	1.68e-11	7.64939	8.21017	4.50696	6.03399	50.0516	89.1366	5.56156	6.35866	51.5401	57.1372
2302509	UNK	GH3	unknown	unknown	0.920116	1.08682	0.60535	1.20441	0.195888	1.07987	0.926036	0.59259	0.949122	0.69633	0.824209	1.21328	0.22345	0.584685	0.00278841	2.92772	0.341563	0.00126533	1.04203	0.959665	0.775681	3.76238	3.81773	2.54643	1.88554	5.92884	7.04672	5.0807	4.98334	5.32686	5.16017
2300079	AGD	GH31	putative α-glucosidase	starch	0.506229	1.97539	2.29e-07	2.20219	8.97e-14	1.32506	0.754681	1.29e-05	0.0367816	3.46e-14	0.508855	1.9652	6.61e-05	0.197501	1.29e-12	6.58666	0.151822	0.000158214	9.0983	0.109911	4.19e-12	192.547	180.586	34.6825	39.0115	205.199	280.198	54.3002	62.7187	564.44	500.234
52064	AGD	GH31	putative α-1,4-glucosidase	starch	1.11474	0.897066	0.441198	1.07178	0.587981	1.34699	0.742395	0.0274859	1.16709	0.197477	1.20994	0.826484	0.115737	0.778671	0.104698	1.83532	0.544864	0.0232014	8.69032	0.115071	4.59e-13	4.42327	4.36242	2.74773	4.09343	6.47103	6.0847	4.62906	5.53512	40.9423	47.3876
104674	AXL	GH31	putative α-xylosidase	xyloglucan	2.70039	0.370317	0.346735	1.03814	0.97658	1.65571	0.60397	0.639245	210.455	3.33e-15	0.354565	2.82035	1.79e-09	3.60679	0.198647	23.8539	0.0419219	0.00153697	41.454	0.0241231	2.49e-13	0.120746	0	0.157392	0.278114	2.12506	8.26345	10.6412	14.9889	524.162	538.306
2305458	UNK	GH31	unknown	unknown	1.12367	0.889941	0.26583	1.65244	5.68e-06	1.7531	0.570419	2.09e-06	1.33511	0.00196361	1.05801	0.94517	0.671887	0.719341	0.0045852	8.95311	0.111693	1.26e-06	0.743849	1.34436	0.00298936	8.79269	8.73881	6.45439	6.15673	50.6325	62.2762	26.4802	27.6556	22.275	17.9939
2301869	BXL	GH43	putative β-xylosidase	xylan	0.492999	2.0284	0.158138	66.3945	0	0.00884904	113.007	0	77.8439	0	0.0352273	28.3871	0	154.002	0	0.0115741	86.3997	0	1.30054	0.76891	0.00810012	1.05441	0.32716	106.99	105.775	0.649494	1.81307	41.862	38.8358	54.942	50.0088
39555	BXL	GH43	putative β-xylosidase	xylan	0.662196	1.51013	2.39e-05	33.8825	0	0.0148922	67.1491	0	1.66428	7.18e-09	0.294707	3.3932	2.8e-14	27.1311	0	0.03458	28.9184	0	0.0904497	11.0559	1.55e-14	41.0355	39.3487	1115.74	1065.17	32.3997	43.0164	298.004	293.592	25.9847	27.525
80104	BXL	GH43	putative β-xylosidase	xylan	0.562542	1.77765	0.000211994	45.3095	0	0.0233989	42.737	0	6.01352	0	0.129956	7.69488	0	40.6865	0	0.0791704	12.631	0	0.263885	3.78952	1.22e-10	8.26281	7.50818	329.399	312.267	18.3593	32.4416	118.998	108.223	28.4569	31.5034
2064169	BXL	GH43	putative β-xylosidase	xylan	0.922936	1.0835	0.774868	6.3008	3.49e-10	0.147171	6.79479	2.44e-10	2.32515	0.00053023	0.5716	1.74948	0.00885188	5.76958	3.82e-10	0.0573964	17.4227	1.43e-11	0.700049	1.42847	0.111209	1.20344	1.11324	6.44521	6.92106	0.497264	0.269912	2.37936	2.6714	1.65858	1.8772
2300677	UNK	GH43	unknown	unknown	1.20399	0.830569	0.255508	0.796021	0.143366	0.877285	1.13988	0.428723	0.475281	0.000219897	1.62524	0.615295	0.0186709	0.642425	0.00765497	2.32643	0.429843	0.00671523	1.02081	0.979612	0.897278	4.91039	3.64446	2.84682	2.64904	5.24549	7.54022	4.34758	6.85918	5.60492	5.83508
103032	ABN	GH43	endo-arabinanase	pectin	0.612316	1.63314	0.0484061	1.24515	0.285831	1.0271	0.973613	0.887128	22.7045	0	0.621018	1.61026	7.16e-07	1.69923	0.00434979	0.806761	1.23953	0.272402	15.232	0.0656514	5.37e-12	2.01331	2.14178	3.84279	3.21768	2.53093	3.16518	34.0665	37.3349	495.556	592.027
2306666	ABF	GH43	putative α-arabinofuranosidase	various (xylan, pectin, xyloglucan)	1.31143	0.762529	0.064089	1.46889	0.00459154	1.50622	0.663913	0.000250049	1.56875	0.000175332	0.913925	1.09418	0.405528	1.06751	0.601886	0.856644	1.16735	0.463182	93.7706	0.0106643	3.8e-13	5.01252	4.76105	5.30872	5.1247	3.15062	5.7871	8.01452	9.02043	772.426	824.952
2303298	AXH	GH43	arabinoxylan hydrolase/double substituted xylan α-1,3-L-arabinofuranosidase	xylan	4.14946	0.240995	0.0208027	4.23945	0.00545378	1.65775	0.603226	0.0945352	2234	0	0.741786	1.3481	3.65e-05	127.564	0	1.22239	0.818071	0.295848	19.3438	0.0516962	2.4e-11	0.134286	0.238091	22.4928	25.009	20.7975	37.2682	66.7932	67.7538	1193.43	1409.22
2127683	ABF	GH43,CBM42	putative α-L-arabinofuranosidase	various (xylan, pectin, xyloglucan)	0.903953	1.10625	0.642734	1.6853	0.00441222	3.06694	0.326058	4.61e-09	5.38348	3.26e-13	0.5874	1.70242	4.69e-06	1.89835	0.000664924	4.0886	0.244583	0.00416314	0.692963	1.44308	0.129922	2.90548	2.12498	4.17194	5.37765	31.8314	7.21299	2.20848	1.63612	1.57833	1.08583
2305738	ABF	GH43	α-arabinofuranosidase	pectin	#VALUE!	NA	NA	#DIV/0!	0.2512	0	NA	0.2512	#DIV/0!	0	0.380246	2.62987	2.87e-11	#DIV/0!	0.0185026	1.79873	0.555949	0.270102	33.035	0.0302709	9.66e-14	0	0	0.44917	0.194373	0.277237	0.880322	12.3555	13.2072	393.766	450.698
50820	BXL	GH43,CBM35	putative β-1,4-xylosidase	xylan	1.02236	0.978125	0.823675	1.84148	5.84e-08	0.608158	1.64431	5.07e-07	1.46951	4.88e-05	0.812124	1.23134	0.0261781	1.36602	0.00103221	1.02155	0.978904	0.879002	4.4411	0.225169	1.12e-08	11.8156	10.5352	14.8229	15.7086	14.2077	16.9817	19.5016	18.4606	68.6504	99.9437
2299180	BXL	GH43,CBM35	putative β-1,4-xylosidase	xylan	0.630274	1.58661	0.00160846	0.759345	0.0228501	0.852719	1.17272	0.195027	1.07	0.462696	0.647588	1.54419	0.000278691	0.976315	0.80737	1.39437	0.717168	0.243881	2.64106	0.378636	1.53e-08	9.61549	8.77546	8.11396	9.84138	19.3453	5.69115	14.4503	13.5777	34.4645	39.5592
42071	ABF	GH51	α-arabinofuranosidase active on arabinoxylan	xylan	0.888123	1.12597	0.207466	1.03698	0.619072	1.10919	0.901561	0.166964	4.26395	1.11e-16	0.386199	2.58934	6.5e-12	1.59547	1.8e-06	0.681682	1.46696	0.0256558	7.50995	0.133157	5.05e-12	13.9979	12.7352	20.2736	22.3781	10.4514	18.6235	108.209	105.122	787.189	814.918
83019	ABF	GH51	putative α-L-arabinofuranosidase	various (xylan, pectin, xyloglucan)	0.839317	1.19145	0.331853	1.71131	0.000248795	1.20993	0.826497	0.107696	60.2878	0	0.904269	1.10587	0.107238	4.98788	1.35e-12	12.3732	0.0808198	1.26e-05	8.8749	0.112677	3.03e-11	3.92217	2.97287	16.7755	17.6161	191.19	234.345	146.471	136.739	1228.79	1284.67
43163	GAL	GH53	putative endo-β-1,4-galactanase	pectin	0.981337	1.01902	0.952965	0.669948	0.175336	0.680994	1.46844	0.256924	0.574576	0.0762096	0.770336	1.29814	0.478214	0.435374	0.0214276	1.2574	0.795292	0.588342	11.9353	0.0837852	4.02e-09	1.05541	1.12276	0.687863	0.260456	0.557238	0.635177	1.30216	0.704375	9.89267	14.0559
51545	CBH	GH6	endo-glucanase	cellulose	1.44654	0.691305	0.0777079	1.31372	0.205218	0.822569	1.2157	0.360543	2.868	4.34e-07	0.499831	2.00068	9.35e-05	22.0684	0	0.0801122	12.4825	0	0.532317	1.87858	0.0377797	1.55913	2.07327	41.9928	38.1686	2.96349	3.45841	8.98619	2.80949	3.90597	2.37308
66729	CBH	GH6, CBM1	putative cellobiohydrolase	cellulose	1.2895	0.775494	0.109629	1.82911	7.81e-05	1.02068	0.979737	0.8483	1.98315	1.84e-06	0.934618	1.06996	0.513755	2.61907	1.53e-07	3.93557	0.254093	1.27e-05	2.30355	0.434113	0.00284903	3.53868	2.79648	7.70973	8.88251	34.1109	31.1889	16.3592	9.10939	43.0595	15.6086
55982	ABF	GH62	α-L-arabinofuranosidase active on arabinoxylan	xylan	1.01386	0.986326	0.941631	0.910008	0.635094	0.730583	1.36877	0.15777	82.5724	0	0.578607	1.72829	1.15e-08	7.34592	4.25e-10	1.32857	0.752687	0.12826	16.6443	0.0600806	5.55e-16	2.68441	2.34576	15.09	21.8613	18.6277	30.4648	196.592	240.229	3595.65	3674.94
98003	ABF	GH62,CBM1	α-L-arabinofuranosidase active on arabinoxylan, putative cellulose-binding	xylan	1.8423	0.542799	0.0853751	6.72757	2.59e-08	0.9052	1.10473	0.469714	676.629	0	0.739697	1.35191	0.000133884	96.5688	0	0.813499	1.22926	0.206214	19.2414	0.0519714	9.77e-15	1.07019	0.262725	67.0398	61.678	40.2482	64.4636	180.212	212.458	3455.91	4099.59
96141	AGU	GH67	α-glucuronidase 1	xylan	0.754052	1.32617	0.0316564	74.1434	0	0.0102276	97.7744	0	13.5893	0	0.114355	8.74467	0	87.4544	0	0.106332	9.40454	0	0.481452	2.07705	7.76e-08	9.16641	8.89201	825.984	753.305	75.0246	92.9037	51.1062	54.2498	23.2709	27.4529
116157	EGL	GH7	putative endo-β-1,4-glucanase	cellulose	0.762217	1.31196	0.0214593	1.04875	0.571442	0.859852	1.16299	0.095997	1.34985	0.000603952	0.828636	1.2068	0.081327	0.970039	0.731564	5.51702	0.181257	4.36e-05	1.30744	0.764854	0.00701965	10.2225	9.62772	9.58119	9.67432	46.0009	60.232	20.7288	17.8855	26.3721	24.1137
109566	CBH	GH7,CBM1	cellobiohydrolase	cellulose	1.30537	0.766068	0.0510027	2.33514	7.84e-08	1.00702	0.993026	0.935373	2.38343	7.2e-10	1.06724	0.936994	0.54858	4.62519	2.86e-14	8.05698	0.124116	0.000226328	20.6706	0.0483779	1.18e-11	6.94353	5.85834	31.0382	28.1729	170.358	306.705	29.4735	18.0249	554.243	427.578
116384	XEG	GH74	putative xyloglucanase	xyloglucan	1.14703	0.871814	0.462559	2.04278	0.00026267	1.00247	0.997537	0.985726	1.00507	0.980893	0.745476	1.34142	0.181587	0.790398	0.242705	0.719477	1.3899	0.205261	2.07062	0.482946	5.02e-05	2.64229	2.0379	1.80822	1.891	1.63922	1.02228	6.25231	4.33147	11.753	10.162
54058	ABX	GH93	putative exo-α-1,5-L-arabinanase	pectin	2.085	0.479615	0.480935	18.1465	3.83e-05	0.338486	2.95433	0.00314539	1279.4	0	0.784453	1.27477	0.000320853	281.462	2.22e-16	0.0797138	12.5449	4.88e-15	3.32893	0.300397	1.45e-09	0.145274	0	20.1673	20.7219	1.61075	1.64868	359.272	320.17	1199.83	1061.98
104827	ABX	GH93	exo-α-1,5-L-arabinanase	pectin	0.973443	1.02728	0.823615	0.747997	0.0159778	1.10511	0.90489	0.363178	69.0888	0	0.833415	1.19988	0.0147645	1.96638	9.79e-07	10.5762	0.0945521	0.000166218	29.7934	0.0335645	1.11e-16	6.74464	6.2333	11.6214	13.8982	69.9301	199.97	156.742	162.85	4457.83	5063.87
101972	AFC	GH95	putative α-fucosidase	xyloglucan	#VALUE!	NA	NA	#DIV/0!	0.285867	0.999793	1.00021	0.999871	#DIV/0!	0.0179249	0.162238	6.1638	0.0564831	#VALUE!	NA	#DIV/0!	0	0.111924	57.3019	0.0174514	1.55e-09	0	0	0	0	0.11712	0.11443	0.156393	1.25838	31.1886	49.8809
90594	PEL/PLY	PL1	putative pectate lyase or pectin lyase	pectin	1.15027	0.869363	0.630685	0.671883	0.132333	0.864852	1.15627	0.671409	0.869088	0.534236	0.698646	1.43134	0.217133	0.595575	0.064624	0.851424	1.1745	0.642975	47.5513	0.0210299	6.2e-09	1.28628	1.15784	0.967307	0.488355	0.626893	0.612492	1.3603	1.28768	46.7428	79.1721
71204	PLY	PL1_10	putative pectate lyase	pectin	1.21661	0.821959	0.197819	3.32664	1e-10	0.560445	1.7843	1.81e-06	4.24468	4.65e-14	0.695524	1.43777	0.000466652	2.26947	1.84e-07	1.24238	0.804905	0.172037	44.3376	0.0225542	9.12e-11	4.43053	4.10508	10.06	9.31129	11.0171	13.0495	6.1969	11.7322	324.288	470.646
52332	PEL	PL1_4	putative pectate lyase	pectin	1.2951	0.772141	0.758617	0.994168	0.994815	1.32043	0.757328	0.731846	8.44665	3.62e-05	1.34001	0.746265	0.255807	1.56592	0.595568	3.83141	0.261	0.0301439	14.2336	0.0702563	7.96e-12	0.0821031	0.174684	0.321064	0.0810461	0.693584	0.847063	17.626	17.4248	235.49	263.409
102322	PLY	PL3_2	putative pectate lyase	pectin	0.844306	1.1844	0.565601	1.9315	0.00118649	0.872668	1.14591	0.478465	6.38968	1.93e-13	0.364935	2.74021	3.98e-10	2.99507	4.55e-07	0.547345	1.827	0.00205433	73.2865	0.0136451	1.67e-11	1.47589	2.35511	6.13219	5.34194	2.72736	3.55294	2.73143	3.20126	203.862	230.923
51766	RGL	PL4_1	putative rhamnogalacturonan lyase	pectin	1.194	0.837524	0.340509	0.961482	0.814727	1.97025	0.50755	3.49e-05	1.75061	0.000408766	0.979092	1.02135	0.853389	0.556405	0.00648023	2.78701	0.358807	0.00265684	42.1989	0.0236973	1.47e-12	3.48725	2.37183	1.34133	1.91869	5.25197	3.83375	6.77125	10.1298	337.061	376.144
