# Supplementary material for: Myceliophthora thermophila Xyr1 is predominantly involved in xylan degradation and xylose catabolism
Source: Biotechnol Biofuels. 2019 Sep 16;12:220. doi: 10.1186/s13068-019-1556-y (PMC6745793; doi:10.1186/s13068-019-1556-y)
Supplement: Supplementary file 3 — Additional file 3. Differentially expressed genes involved in sugar transport. [file 13068_2019_1556_MOESM3_ESM.xlsx]

## Sheet: xlr1 deletion effect
Additional file 3.1. Differentially expressed genes predicted to be involved in sugar transport in the ΔMtxyr1 deletion strain grown on D-xylose, L-arabinose and wheat arabinoxylan
The transporter genes that are down or up-regulated (>2-fold change; FC) are marked green. The yellow marked cells represents a p-value >0.01. The red marked cells are values that are below 5 RPKM.
FC = fold change, PV = P-value
	Gene																		RPKMs
				down-regulated in mt	up-regulated in mt		up-regulated in mt	down-regulated in mt		up-regulated in mt	down-regulated in mt		down-regulated in mt	up-regulated in mt		up-regulated in mt	down-regulated in mt
Clade	JGI_ID	closest A. niger homolog	Clade	FC wt_glc over mutant_glc	FC mutant_glc over wt_glc	PV wt_glc over mutant_glc	FC mutant_xyl over wt_xyl	FC wt_xyl over mutant_xyl	PV wt_xyl over mutant_xyl	FC mutant_ara over wt_ara	FC wt_ara over mutant_ara	PV wt_ara over mutant_ara	FC wt_ax2h over mutant_ax2h	FC mutant_ax2h over wt_ax2h	PV wt_ax2h over mutant_ax2h	FC mutant_ax8h over wt_ax8h	FC wt_ax8h over mutant_ax8h	PV wt_ax8h over mutant_ax8h	wtg2.1	wtg2.2	mtg2.1	mtg2.2	wtara2.1	wtara2.2	mtara2.1	mtara2.2	wtxyl2.1	wtxyl2.2	mtxyl2.1	mtxyl2.2	wtax2.1	wtax2.2	mtax2.1	mtax2.2	wtax8.1	wtax8.2	mtax8.1	mtax8.2
	2297070	An02g02480	subclade E(i): phosphate transporters	0.951843	1.05059	0.498815	0.836402	1.1956	0.00768531	1.06413	0.939733	0.510168	2.42488	0.412392	4.12e-08	0.615065	1.62584	5.32e-05	89.2423	77.4199	88.4854	86.6088	40.6018	36.7404	34.0104	48.2919	95.7454	83.5692	81.7794	68.1996	56.8429	52.9318	27.9737	17.2965	53.1887	59.1042	28.4405	40.627
	2299773	An08g10400	ND; ortholog(s) have UDP-galactose transmembrane transporter activity, role in UDP-galactose transmembrane import into Golgi lumen and integral component of Golgi membrane localization	1.06178	0.941819	0.405426	0.953659	1.04859	0.437717	0.921529	1.08515	0.30044	3.15705	0.316751	1.35e-10	0.754455	1.32546	0.00155787	48.6294	50.4406	48.3604	44.9456	45.8677	45.5797	46.1001	38.1713	42.3438	38.6517	39.713	37.5291	46.1475	48.0033	17.6745	12.1479	41.3207	38.1108	28.1832	31.7443
	2295230	An15g03940|D-mannose, D-fructose (strong)/D-glucose, D-galactose (moderate)	subclade A(i): glucose/pentoses transporters	0.767733	1.30254	0.00252572	1.29844	0.770157	0.000541599	1.20449	0.830227	0.0358016	0.202436	4.93983	3.36e-05	2.80372	0.35667	1.02e-08	18.5576	18.575	25.1247	23.2418	24.9151	24.1474	28.7729	30.3224	23.5612	25.0443	30.4099	32.7013	18.6141	18.1887	83.8973	97.9024	42.2201	35.0036	110.58	105.933
	98222	An12g07450|mstA	subclade A(i): glucose/pentoses transporters	0.507017	1.97232	1.2e-05	1.36875	0.730592	0.000164247	1.32733	0.753392	0.00692543	0.307011	3.25721	0.00177714	1.92242	0.520177	2.57e-07	17.8291	17.8546	39.3651	31.0144	14.6417	14.327	20.8646	17.5866	17.3674	19.6834	25.0494	25.6639	13.234	12.1676	23.1269	59.6115	47.3703	41.6466	84.7403	86.3879
	2076976	An02g02810|D-glucose (weak)	clade D: oligosaccharide transporters (including melibiose and maltose transporters)	1.33532	0.748885	0.000373234	1.25127	0.799188	0.000278201	0.811071	1.23294	0.00546122	0.177633	5.62958	0.000106876	2.99191	0.334235	7.99e-10	55.6709	50.1967	39.1801	40.1025	49.1894	43.5874	36.8488	38.3998	107.398	107.221	127.877	140.67	42.2857	48.1104	217.335	291.557	53.9498	42.6274	136.177	152.773
	2312740	An07g02060|turanose, methyl-glucose (weak)	clade C(iii): inositol/fructose and some oligosaccharides	2.19905	0.454742	1.6e-07	1.41659	0.705919	1.86e-05	1.05152	0.951001	0.650256	0.245603	4.07161	0.000836058	0.0754978	13.2454	1.07e-14	21.1363	25.2742	8.69278	12.412	67.6196	64.1695	49.9329	88.6464	140.203	131.322	176.187	208.452	30.9161	28.9072	175.827	67.7497	170.459	183.65	12.0437	14.6907
	108890	An14g04280|gatA|D-glucose (weak)	clade B: quinic acid and D-galacturonic acid transporters	1.30053	0.768915	0.0124867	0.337949	2.95903	8.57e-14	0.574321	1.74119	5.16e-06	0.249749	4.00403	0.000382269	13.0094	0.0768674	8.84e-13	20.9896	20.4979	13.5477	18.3526	41.9868	38.3389	16.9527	29.1801	72.6792	69.652	24.6336	23.4671	75.5356	65.6506	213.11	352.203	35.2932	34.9889	444.165	470.164
	2302949	An01g08780	clade F: glycerol/mannitol/pentose and some oligosaccharide transporters	1.27027	0.787237	0.0711757	0.39116	2.5565	1.29e-09	1.16041	0.861762	0.285917	0.0397749	25.1415	1.05e-05	17.3816	0.0575322	2.1e-10	11.0655	8.69868	8.55729	7.00179	54.2147	46.8969	38.618	78.7131	40.5592	31.1911	12.0917	15.9742	12.3385	13.7744	335.667	320.849	14.663	13.5689	285.235	205.479
	108044	An02g00590|mstF	clade A(ii): glucose/pentoses transporters	2.07465	0.482009	2.67e-05	0.668806	1.4952	7.76e-07	0.181014	5.52442	1.86e-11	0.0286207	34.9398	0.000109905	40.2423	0.0248495	1.15e-12	24.9888	15.8653	10.9041	8.78791	15.2056	11.8336	2.09994	2.79454	84.4656	79.7861	48.6431	61.2094	2.89372	6.40558	86.0142	238.901	18.7816	22.5657	822.963	840.95
	114107	An14g01600	clade H: lactose/cellodextrin, melizitose and turanose (weakly) transporters	1.25674	0.795711	0.0788017	0.0231296	43.2346	0	0.0799051	12.5148	0	2.92842	0.341481	7.57e-09	0.906547	1.10309	0.309218	6.28526	5.36932	4.89322	4.38046	133.555	131.985	9.75893	11.459	623.978	616.368	14.4337	14.2551	782.088	709.739	196.797	312.634	166.324	164.072	181.025	118.494
	84164	An14g01600	clade H: lactose/cellodextrin, melizitose and turanose (weakly) transporters	1.19868	0.834254	0.221223	0.0648758	15.4141	2.22e-16	0.211256	4.7336	5.31e-14	0.549058	1.8213	0.0505451	15.8672	0.063023	2.93e-11	5.59148	4.38902	3.79137	4.53491	30.0876	28.4827	4.11666	8.25667	187.117	160.481	10.334	12.2167	204.431	197.523	231.877	500.203	51.3244	44.998	861.457	666.913
	96047	An06g00560	subclade A(iii): glucose/pentoses transporters	1.03386	0.967248	0.900914	0.00589258	169.705	0	0.0475046	21.0506	6.35e-14	163.531	0.00611505	0	0.0273119	36.6141	9.1e-15	1.24131	2.5262	2.04618	1.59794	19.355	23.6151	1.10613	0.935152	752.317	754.236	5.36022	3.51726	120.773	127.647	0.683883	0.835216	283.151	264.849	8.27795	6.68895
	95427		subclade A(ii): glucose/pentoses transporters	1.33779	0.747501	0.0179278	0.956088	1.04593	0.597531	1.07422	0.930912	0.251771	0.0968105	10.3295	7.96e-06	6.11132	0.163631	2.02e-10	8.70262	10.9469	7.04008	7.64795	601.465	581.992	575.399	695.889	11.0741	10.6388	10.281	10.4785	64.4989	65.4161	626.821	715.129	325.227	282.555	1827.07	1887.28
	2305795	An08g01720|D-glucose (weak)	clade G: D-glucose or some oligosaccharides weakly	1.00979	0.9903	0.976047	1.13571	0.880503	0.717242	1.4137	0.707362	0.00536513	0.017535	57.0286	2.53e-06	20.3993	0.0490214	1.77e-12	0.615522	1.05775	0.755837	0.901206	78.9254	81.4171	86.7057	139.971	0.440953	0.541563	0.440861	0.674996	2.22184	2.38365	101.345	161.3	45.8161	45.7879	933.393	935.26
	2307233	An18g01700|D-glucose (weak)	clade B: quinic acid and D-galacturonic acid transporters	2.35526	0.424581	0.000148277	0.574035	1.74205	5.16e-06	0.36622	2.7306	1.45e-08	0.165804	6.03122	7.35e-06	4.70597	0.212496	8.58e-10	4.45877	4.05156	1.9926	1.62072	13.7258	11.4948	3.37929	5.85697	25.184	19.8491	10.7634	15.0872	5.1763	6.51035	29.0836	41.4013	19.7454	25.7589	96.742	117.4
	38796	An14g01600	clade H: lactose/cellodextrin, melizitose and turanose (weakly) transporters	0.774725	1.29078	0.0959529	1.48946	0.671383	0.0043388	1.2656	0.790141	0.0422048	0.103487	9.66302	9.07e-05	21.9346	0.04559	8.5e-12	3.66555	4.14316	4.62862	5.45071	6.68605	6.57707	7.68871	9.09706	6.63783	6.84877	9.00662	11.0812	4.98333	5.59714	31.4493	70.79	4.66387	4.64427	109.4	94.7708
	58642	An02g02810	clade D: oligosaccharide transporters (including melibiose and maltose transporters)	1.42253	0.702974	0.160401	0.531222	1.88245	0.000597652	0.42081	2.37637	4.09e-08	0.0452565	22.0963	3.17e-05	47.9051	0.0208746	2.02e-13	3.08708	2.1018	1.23201	2.41563	24.6096	25.2431	6.83321	14.1453	5.17502	4.23719	2.1079	2.89207	2.77656	3.90059	50.4624	97.0775	7.24765	14.2778	491.302	539.88
	43941	An12g09270|lac12	clade H: lactose/cellodextrin, melizitose and turanose (weakly) transporters	0.937408	1.06677	0.863664	0.904024	1.10617	0.790426	0.620574	1.61141	0.0115743	0.389795	2.56545	0.0129143	36.3771	0.0274898	1.57e-12	0.573806	0.793548	0.973245	0.485408	3.86218	3.18104	1.94045	2.43039	0.534389	0.835314	0.712371	0.525873	1.06584	1.58597	2.36308	4.44	6.49301	11.9482	318.248	352.589
	104673	An02g08230	clade G: D-glucose or some oligosaccharides weakly	0.404034	2.47504	0.187649	0.987129	1.01304	0.991417	0.633728	1.57796	0.000101827	0.0392622	25.4698	0.000387413	24.9402	0.040096	4.53e-12	0.125236	0.133228	0.374852	0.264857	10.2075	9.2364	5.39018	6.93197	0	0.130223	0.0647829	0.0637637	0.734604	0.247248	5.88491	19.1227	5.56259	5.51641	150.982	125.33
	2299846	An06g00620|mal11|D-galactose (strong)	clade D: oligosaccharide transporters (including melibiose and maltose transporters)	0.967319	1.03379	0.925139	1.37706	0.726187	0.0298248	0.306303	3.26474	6.92e-05	0.110329	9.0638	0.00034407	31.3374	0.0319108	3.77e-14	1.25698	0.525323	0.940583	0.901934	3.82421	2.88868	0.414033	1.64214	8.03647	7.18864	7.66325	13.3026	0.394987	0.531769	2.74946	5.65048	9.87483	17.1675	418.139	429.295
	2306135	An18g00440	clade F: glycerol/mannitol/pentose and some oligosaccharide transporters	1.13117	0.884043	0.401147	1.07177	0.933036	0.559119	0.846024	1.182	0.157308	0.174704	5.72397	1.45e-06	1.56012	0.640976	0.000647883	4.25106	4.52232	3.63545	4.1206	5.64172	5.51095	4.56377	4.87165	7.0697	6.20949	7.12059	7.11164	2.52324	3.29711	16.0855	17.2301	9.09837	8.91669	14.0756	14.03
	2309559	An07g00230	clade G: D-glucose or some oligosaccharides weakly	1.37049	0.729667	0.0926831	1.3098	0.763473	0.0519441	0.772833	1.29394	0.017384	0.162724	6.14537	8.43e-06	4.73019	0.211408	1.06e-07	5.51073	3.8703	3.78999	3.05504	6.30198	6.35578	5.04409	4.73825	3.7647	3.9499	5.09236	5.01225	2.92908	2.16535	12.4292	18.8779	3.16852	2.73159	16.7407	11.168
	2295444	An14g02740|(glcCa)|mannitol (weak)	clade F: glycerol/mannitol/pentose and some oligosaccharide transporters	1.26112	0.792945	0.0108006	0.822225	1.21621	0.053687	0.859751	1.16313	0.187085	0.166307	6.01297	4.5e-06	5.07278	0.197131	9.45e-07	34.0907	30.8284	26.1472	25.3302	14.0769	10.9778	8.65603	12.8848	11.4301	9.27864	8.46998	8.55728	3.85366	4.53251	29.8235	20.6024	1.00781	0.780561	4.73942	4.33262
	2303090	An02g02810	clade D: oligosaccharide transporters (including melibiose and maltose transporters)	0.83063	1.20391	0.230481	1.0885	0.918692	0.471004	0.909035	1.10007	0.425345	0.297297	3.36364	2.63e-05	4.89718	0.204199	4.78e-10	9.02179	5.50377	7.72142	9.76598	7.91427	7.32272	5.78372	8.06724	5.30935	4.53489	5.83907	4.87642	44.2249	37.6063	149.176	126.075	3.52697	4.23759	20.5926	17.4318
	112491		subclade A(i): glucose/pentoses transporters	1.25948	0.79398	0.0148759	1.59422	0.627267	8.68e-05	1.16536	0.858101	0.390927	0.385192	2.59611	0.000216361	0.174784	5.72136	2.13e-08	22.279	22.4032	19.2266	16.2502	3.42052	3.86369	3.1663	5.32246	75.6405	49.3758	84.794	114.509	4.21301	5.05659	10.475	13.5899	22.2711	32.6409	1.99543	7.6023
	2309054	An08g03850	clade B: quinic acid and D-galacturonic acid transporters	0.940559	1.0632	0.811464	1.14966	0.869819	0.466458	0.962269	1.03921	0.855965	0.444456	2.24994	0.0078698	3.06622	0.326135	0.000179521	1.36123	0.982634	1.30962	1.18237	2.7098	1.97321	2.54078	1.96554	1.6098	2.42645	2.31362	2.32672	2.09121	2.06355	5.18495	4.16302	1.33673	1.26538	3.38036	4.59827
	2311167	An11g00120	clade D: oligosaccharide transporters (including melibiose and maltose transporters)	1.39855	0.715025	0.152877	0.716641	1.3954	0.0768522	0.835038	1.19755	0.424857	0.224403	4.45627	0.00109215	3.65478	0.273614	3.45e-05	1.74505	1.4144	1.16071	1.09837	2.35961	1.64526	1.06444	2.27977	2.92359	2.7218	1.67642	2.3693	1.34043	1.31244	3.33443	8.48751	1.40607	1.16464	4.29102	5.10433
	2310790	An13g03250	clade H: lactose/cellodextrin, melizitose and turanose (weakly) transporters	1.08368	0.922779	0.73592	0.909337	1.0997	0.788494	0.646231	1.54743	0.0635665	0.155516	6.43022	0.000188375	6.3408	0.157709	2.65e-07	1.62104	1.95138	1.44709	1.84946	2.15346	1.43583	1.00545	1.31407	0.750425	0.842789	0.970937	0.477831	1.04261	0.926411	5.13527	7.52595	1.17295	1.15304	7.32822	7.42045
	50903	An02g02810	clade D: oligosaccharide transporters (including melibiose and maltose transporters)	1.57843	0.63354	0.271492	5.0317	0.19874	6.76e-11	0.678791	1.47321	0.212462	0.0302344	33.0749	1.43e-05	30.273	0.0330327	1.24e-10	0.888368	0.531593	0.664756	0.234847	0.817501	1.04434	0.568979	0.694823	3.10253	2.36708	13.5564	13.9651	0.542805	0.548081	12.1365	23.9445	0.352307	0.333501	10.56	10.2014
	108924	An02g03540	subclade A(i): glucose/pentoses transporters	1.65417	0.604534	0.0347008	1.47052	0.68003	0.0569989	1.00894	0.991136	0.968319	0.613571	1.6298	0.135243	0.373599	2.67667	5.81e-05	2.66097	2.60875	2.08228	1.10345	3.2375	1.85947	1.97831	3.16424	7.88266	5.5881	6.20766	13.6014	1.07118	1.90566	2.64461	2.20704	7.50423	13.3716	3.14777	4.65142
	2057386	An11g00120	clade D: oligosaccharide transporters (including melibiose and maltose transporters)	1.12276	0.890662	0.647514	1.20768	0.828037	0.0286744	0.992297	1.00776	0.974668	2.6302	0.380199	0.00101026	0.270361	3.69875	7.14e-05	2.92337	1.55496	2.5667	1.42198	1.04532	1.1576	0.778897	1.40706	9.13566	8.75452	10.9484	10.6571	4.91568	2.59716	0.926092	1.93028	3.7099	2.92656	0.777208	1.01703
	103797	An08g08000	clade D: oligosaccharide transporters (including melibiose and maltose transporters)	0.355414	2.81362	0.480686	0.75471	1.32501	0.498584	0.641978	1.55768	0.296689	0.0214225	46.6799	7.05e-05	18.2793	0.0547066	9.99e-07	0	0.0649025	0.182611	0	0.513304	0.785157	0.187561	0.646023	0.631315	0.44407	0.252474	0.55913	0.119288	0.060224	3.09234	5.28728	0.19356	0.244304	3.49354	4.51032
	53860	An14g04280	outsiders group	1.13356	0.882177	0.843252	2.47973	0.403269	0.0672573	0.855629	1.16873	0.782013	0.0520315	19.2191	0.00240676	7.85682	0.127278	0.00051273	0.248958	0.264844	0.124195	0.329069	0.327283	0.246457	0.191342	0.299567	0.257617	0.129435	0.579519	0.380268	0.0608467	0	0.591504	0.577916	0.131641	0.186922	1.08192	1.42097
	2308157	An12g07450|mstA	subclade A(i): glucose/pentoses transporters	1.41783	0.705302	0.000119235	1.24407	0.803812	7.34e-08	0.617668	1.61899	2.34e-08	0.29847	3.35042	0.000348839	4.52831	0.220833	8.19e-14	1513.85	1431.15	1043.64	1033.47	289.076	269.384	179.922	165.02	4340.44	4477.46	5347.05	5623.05	212.071	219.218	796.564	648.434	891.076	964.638	4474.73	3928.52
	2308979	An02g07610	clade C(iii): inositol/fructose and some oligosaccharides	1.44409	0.692477	0.000100083	1.81529	0.550875	5.98e-11	1.155	0.865798	0.0544668	0.118698	8.42472	2.07e-06	6.05162	0.165245	2.1e-11	292.859	307.432	183.528	232.159	464.563	453.838	459.365	601.391	576.595	601.502	1087.99	1050.6	253.115	222.989	1747.94	2263.1	144.33	129.182	853.949	801.244
Other putative transporters genes. Deletion has no effect on transcript levels or the genes show very low transcript levels
	109194			0.886375	1.12819	0.146626	0.941454	1.06219	0.351687	0.858707	1.16454	0.059912	0.814677	1.22748	0.198575	1.06247	0.941205	0.478996	28.0891	27.6526	33.4103	29.4769	25.9931	23.483	20.7788	21.7067	24.4729	23.9272	23.2554	22.311	18.6773	19.9105	25.2738	22.092	19.9788	17.7748	20.77	19.3419
	114678			1.09206	0.915697	0.295472	1.27529	0.784137	0.000356548	0.718026	1.39271	1.94e-05	0.848099	1.17911	0.299902	1.29015	0.775105	0.00372784	24.1289	25.4798	25.2775	20.149	84.8233	90.2068	62.1432	63.533	44.8325	48.2974	59.6542	59.1132	63.4473	65.5001	78.3861	73.6567	38.9138	31.2952	45.7534	44.8266
	2116458			0.772141	1.2951	0.80573	2.99938	0.333402	0.445228	0.942992	1.06045	0.963299	0.236418	4.2298	0.223359	1.02371	0.976842	0.974609	0.0571681	0.121632	0.171113	0.0604513	0.0601231	0.0565939	0	0.110063	0.0591566	0	0.177433	0	0	0.0564321	0.120735	0.117961	0.120915	0.228922	0.233827	0.124304
	2127263			4.0731	0.245513	0.0763339	0.979303	1.02113	0.984853	NA	#VALUE!	0.225703	0.92581	1.08013	0.942352	0.260483	3.83903	0.100386	0.571681	0.20272	0.190126	0	0	0	0	0.183439	0	0.198148	0	0.194046	0.186296	0	0.201225	0	0.604576	0.190768	0	0.207173
	2127456			1.47784	0.676665	0.454823	0.712668	1.40318	0.412008	0.79313	1.26083	0.796716	1.34409	0.744	0.65659	1.03657	0.964717	0.944514	0.33254	0.412719	0.387078	0.117213	0.0582881	0.219466	0.113591	0.106704	0.573511	0.46104	0.229357	0.507935	0.379281	0.164129	0.175575	0.228722	0.175837	0.610321	0.45338	0.36153
	2127519			2.70409	0.36981	0.255112	5.45168	0.18343	0.045319	NA	#VALUE!	NA	0.467405	2.13947	0.613093	0	#DIV/0!	0.244611	0.231242	0.245997	0.115357	0.0611305	0	0	0	0	0.119643	0	0.299044	0.353208	0	0.0570661	0.122092	0	0.0611369	0	0	0
	2129548			NA	#VALUE!	NA	NA	#VALUE!	NA	NA	#VALUE!	NA	0.956789	1.04516	0.970482	2.10742	0.474513	0.555116	0	0	0	0	0	0	0	0	0	0	0	0	0	0.0604629	0	0.0631936	0	0.0613183	0.0626321	0.0665914
	2302958			1.2753	0.784132	0.706754	1.98386	0.504068	0.537829	1.73221	0.577298	0.471579	0.277257	3.60676	0.0598328	0.545572	1.83294	0.295922	0.311651	0.221025	0.362763	0.0549249	0.109253	0.15426	0.106456	0.350005	0.107497	0	0.107475	0.105784	0.101559	0.153819	0.43879	0.482299	0.439445	0.363989	0.21245	0.22588
	2312267			1.19039	0.840058	0.0285907	1.3673	0.731368	4.88e-05	0.967103	1.03402	0.635884	1.04745	0.954698	0.7159	1.28349	0.779127	0.00727829	22.9876	21.4457	19.5729	17.7536	30.378	28.0587	29.2302	27.2841	27.7102	26.4683	38.5372	35.5411	21.3554	25.5429	24.7824	19.9914	19.601	20.603	26.1517	25.4496

## Sheet: induction - transporter genes
Additional file 3.2. Differentially expressed genes predicted to be involved in sugar transport in the wild type strain (2 h D-glucose compared to 2 h D-xylose, L-arabinose and wheat arabinoxylan).
The transporter genes that are down or up-regulated (>2-fold change; FC) are marked green. The yellow marked cells represents a p-value >0.01. The red marked cells are values that are below 5 RPKM.
Genes										RPKMs
JGI_ID	Fold_change_wtglc_over_wtxyl	Fold_change_wtxyl_over_wtglc	Pvalue_wtglc_over_wtxyl	Fold_change_wtg_over_wtara	Fold_change_wtara_over_wtglc	Pvalue_wtglc_over_wtara	Fold_change_wtax2h_over_wtglc	Fold_change_wtg2_over_wtax2	Pvalue_wtglc_over_wtax2h	wtg2.1	wtg2.2	wtara2.1	wtara2.2	wtxyl2.1	wtxyl2.2	wtax2.1	wtax2.2
103797	0.0603528	16.5692	0.00173422	0.0499842	20.0063	0.00156672	2.76588	0.361549	0.425641	0	0.0649025	0.513304	0.785157	0.631315	0.44407	0.119288	0.060224
104673	1.98479	0.503833	0.519212	0.0132928	75.2286	1.33e-15	3.79879	0.263242	0.0474369	0.125236	0.133228	10.2075	9.2364	0	0.130223	0.734604	0.247248
108044	0.248728	4.02045	8.88e-16	1.51092	0.661847	0.00196298	0.227622	4.39324	7.47e-08	24.9888	15.8653	15.2056	11.8336	84.4656	79.7861	2.89372	6.40558
108890	0.291485	3.43071	2.13e-14	0.51649	1.93615	2.05e-10	3.40311	0.293849	8.99e-14	20.9896	20.4979	41.9868	38.3389	72.6792	69.652	75.5356	65.6506
108924	0.391197	2.55625	4.65e-05	1.03389	0.967218	0.864198	0.564893	1.77025	0.00985033	2.66097	2.60875	3.2375	1.85947	7.88266	5.5881	1.07118	1.90566
109194	1.15169	0.868292	0.0198737	1.12664	0.887595	0.0607293	0.692261	1.44454	1.07e-05	28.0891	27.6526	25.9931	23.483	24.4729	23.9272	18.6773	19.9105
112491	0.357411	2.7979	2.7e-08	6.13411	0.163023	2.9e-13	0.207456	4.82029	1.11e-12	22.279	22.4032	3.42052	3.86369	75.6405	49.3758	4.21301	5.05659
114107	0.00939623	106.426	0	0.0438902	22.7841	0	128.003	0.00781229	0	6.28526	5.36932	133.555	131.985	623.978	616.368	782.088	709.739
114678	0.532682	1.87729	4.22e-11	0.28343	3.52821	4.44e-16	2.59929	0.38472	1.3e-12	24.1289	25.4798	84.8233	90.2068	44.8325	48.2974	63.4473	65.5001
2057386	0.250323	3.99484	6.11e-10	2.0329	0.491908	0.00852241	1.6776	0.59609	0.0215664	2.92337	1.55496	1.04532	1.1576	9.13566	8.75452	4.91568	2.59716
2076976	0.493282	2.02724	6.21e-12	1.1411	0.876348	0.0278963	0.85386	1.17115	0.0129417	55.6709	50.1967	49.1894	43.5874	107.398	107.221	42.2857	48.1104
2116458	3.02249	0.330853	0.406793	1.53191	0.652779	0.712372	0.315615	3.16841	0.395337	0.0571681	0.121632	0.0601231	0.0565939	0.0591566	0	0	0.0564321
2127263	3.9082	0.255872	0.0791148	NA	#VALUE!	0.00940621	0.240568	4.15683	0.0663905	0.571681	0.20272	0	0	0	0.198148	0.186296	0
2127456	0.72037	1.38818	0.414453	2.68316	0.372695	0.108086	0.729157	1.37145	0.564797	0.33254	0.412719	0.0582881	0.219466	0.573511	0.46104	0.379281	0.164129
2127519	3.98888	0.250697	0.153062	NA	#VALUE!	0.038701	0.119576	8.36291	0.0719277	0.231242	0.245997	0	0	0.119643	0	0	0.0570661
2129548	NA	#VALUE!	NA	NA	#VALUE!	NA	#DIV/0!	0	0.242899	0	0	0	0	0	0	0	0.0604629
2295230	0.763957	1.30897	0.000133837	0.756841	1.32128	0.000168569	0.99112	1.00896	0.897496	18.5576	18.575	24.9151	24.1474	23.5612	25.0443	18.6141	18.1887
2295444	3.13486	0.318993	6.77e-11	2.59109	0.385938	5.53e-10	0.129179	7.74121	3.08e-13	34.0907	30.8284	14.0769	10.9778	11.4301	9.27864	3.85366	4.53251
2297070	0.92944	1.07592	0.247289	2.15487	0.464066	2.35e-09	0.658666	1.51822	5.83e-06	89.2423	77.4199	40.6018	36.7404	95.7454	83.5692	56.8429	52.9318
2299773	1.22315	0.817559	0.00182166	1.08335	0.923059	0.156347	0.950347	1.05225	0.354596	48.6294	50.4406	45.8677	45.5797	42.3438	38.6517	46.1475	48.0033
2299846	0.117063	8.54239	6.48e-11	0.265504	3.76642	2.13e-05	0.519978	1.92316	0.118907	1.25698	0.525323	3.82421	2.88868	8.03647	7.18864	0.394987	0.531769
2302949	0.275458	3.63032	3.37e-11	0.195469	5.1159	7.33e-15	1.32122	0.756875	0.00476949	11.0655	8.69868	54.2147	46.8969	40.5592	31.1911	12.3385	13.7744
2302958	4.95526	0.201806	0.0788242	2.02144	0.494698	0.306788	0.479425	2.08583	0.284484	0.311651	0.221025	0.109253	0.15426	0.107497	0	0.101559	0.153819
2303090	1.47554	0.677718	0.021851	0.953309	1.04898	0.706089	5.6336	0.177506	6.62e-14	9.02179	5.50377	7.91427	7.32272	5.30935	4.53489	44.2249	37.6063
2305795	1.70305	0.587182	0.133731	0.0104356	95.8257	0	2.75238	0.363322	0.000340547	0.615522	1.05775	78.9254	81.4171	0.440953	0.541563	2.22184	2.38365
2306135	0.660686	1.51358	0.00525394	0.786662	1.27119	0.0520678	0.663411	1.50736	0.009124	4.25106	4.52232	5.64172	5.51095	7.0697	6.20949	2.52324	3.29711
2307233	0.188979	5.29159	3.17e-12	0.337436	2.96352	8.59e-10	1.37323	0.728209	0.0179081	4.45877	4.05156	13.7258	11.4948	25.184	19.8491	5.1763	6.51035
2308157	0.333979	2.9942	0	5.27342	0.18963	1.71e-14	0.146448	6.82835	6e-15	1513.85	1431.15	289.076	269.384	4340.44	4477.46	212.071	219.218
2308979	0.509543	1.96254	1.2e-12	0.653627	1.52993	6.97e-09	0.793123	1.26084	0.000683589	292.859	307.432	464.563	453.838	576.595	601.502	253.115	222.989
2309054	0.580703	1.72205	0.029211	0.500504	1.99799	0.00884055	1.77261	0.56414	0.0142574	1.36123	0.982634	2.7098	1.97321	1.6098	2.42645	2.09121	2.06355
2309559	1.21601	0.822362	0.224989	0.741129	1.34929	0.0200585	0.543056	1.84143	0.00334982	5.51073	3.8703	6.30198	6.35578	3.7647	3.9499	2.92908	2.16535
2310790	2.24227	0.445977	0.00362349	0.995297	1.00473	0.981344	0.551173	1.81431	0.0126789	1.62104	1.95138	2.15346	1.43583	0.750425	0.842789	1.04261	0.926411
2311167	0.559652	1.78682	0.00349541	0.788903	1.26758	0.211075	0.839662	1.19095	0.380337	1.74505	1.4144	2.35961	1.64526	2.92359	2.7218	1.34043	1.31244
2312267	0.820126	1.21932	0.00439357	0.760366	1.31516	7.92e-05	1.05548	0.947437	0.407608	22.9876	21.4457	30.378	28.0587	27.7102	26.4683	21.3554	25.5429
2312740	0.170925	5.8505	0	0.352157	2.83965	2.84e-14	1.289	0.775792	0.000783143	21.1363	25.2742	67.6196	64.1695	140.203	131.322	30.9161	28.9072
38796	0.578997	1.72712	0.000679642	0.588754	1.6985	7.54e-05	1.35496	0.73803	0.0184028	3.66555	4.14316	6.68605	6.57707	6.63783	6.84877	4.98333	5.59714
43941	0.998286	1.00172	0.996137	0.194138	5.15099	3.83e-07	1.93937	0.515631	0.0265634	0.573806	0.793548	3.86218	3.18104	0.534389	0.835314	1.06584	1.58597
50903	0.259609	3.85194	3.47e-05	0.762665	1.31119	0.405836	0.768251	1.30166	0.48694	0.888368	0.531593	0.817501	1.04434	3.10253	2.36708	0.542805	0.548081
53860	1.32747	0.753311	0.640543	0.89553	1.11666	0.842905	0.118424	8.4442	0.0469656	0.248958	0.264844	0.327283	0.246457	0.257617	0.129435	0.0608467	0
58642	0.551293	1.81392	0.00130055	0.104084	9.60761	4.44e-16	1.28682	0.777111	0.184954	3.08708	2.1018	24.6096	25.2431	5.17502	4.23719	2.77656	3.90059
84164	0.0287128	34.8277	0	0.170402	5.86848	6.66e-16	40.2739	0.02483	0	5.59148	4.38902	30.0876	28.4827	187.117	160.481	204.431	197.523
95427	0.904967	1.10501	0.257535	0.0166035	60.2283	0	6.61162	0.151249	2.22e-16	8.70262	10.9469	601.465	581.992	11.0741	10.6388	64.4989	65.4161
96047	0.00250075	399.88	0	0.0876775	11.4054	2.7e-13	65.9373	0.0151659	0	1.24131	2.5262	19.355	23.6151	752.317	754.236	120.773	127.647
98222	0.963103	1.03831	0.594617	1.2318	0.811822	0.00432173	0.711855	1.40478	0.00016751	17.8291	17.8546	14.6417	14.327	17.3674	19.6834	13.234	12.1676
