# Supplementary material for: Myceliophthora thermophila Xyr1 is predominantly involved in xylan degradation and xylose catabolism
Source: Biotechnol Biofuels. 2019 Sep 16;12:220. doi: 10.1186/s13068-019-1556-y (PMC6745793; doi:10.1186/s13068-019-1556-y)
Supplement: Supplementary file 4 — Additional file 4. Differentially expressed genes involved in primary metabolism. [file 13068_2019_1556_MOESM4_ESM.xlsx]

## Sheet: DEGs - metabolic genes 
Additional file 4.1. Differentially expressed genes predicted to be involved in primary metabolism in the 2 h D-xylose and L-arabinose conditions and 2 h and 8 h wheat arabinoxylan conditions in the wild type and ΔMtxyr1 deletion strain
The metabolic genes that are down or up-regulated (>2-fold change; FC) are marked green. The yellow marked cells represents a p-value >0.01. The red marked cells are values that are below 5 RPKM.
			Statistical comparison															RPKMs
Gene annotation			FC_wtg_over_mtg	FC_mtg_over_wtg	Pvalue_wtg_over_mtg	FC_mtxyl_over_wtxyl	FC_wtxyl_over_mtxyl	Pvalue_mtxyl_over_wtxyl	FC_mtara_over_wtara	FC_wtara_over_mtara	Pvalue_mtara_over_wtara	FC_mtax2h_over_wtax2h	FC_wtax2h_over_mtax2h	Pvalue_wtax2h_over_mtax2h	FC_mtax8h_over_wtax8h	FC_wtax8h_over_mtax8h	Pvalue_wtax8h_over_mtax8h	wtg2.1	wtg2.2	mtg2.1	mtg2.2	wtara2.1	wtara2.	mtara2.1	mtara2.2	wtxyl2.1	wtxyl2.2	mtxyl2.1	mtxyl2.2	wtax2.1	wtax2.2	mtax2.1	mtax2.2	wtax8.1	wtax8.2	mtax8.1	mtax8.2
JGI_ID	Pathway	Gene name in A. niger	1.01516	0.985066	0.901379	0.896611	1.11531	0.22443	0.652528	1.5325	7.52e-05	2.85022	0.35085	8.66e-05	9.01292	0.110952	6.19e-13	12.2807	7.55096	10.0045	9.531	11.6121	11.7112	7.73562	7.48349	13.2908	11.3638	12.239	9.86662	9.25225	8.34124	22.2478	27.8974	10.366	10.8278	95.9671	95.0517
102290	L-rhamnose	lraA	1.53664	0.650771	0.00865237	1.18441	0.844304	0.288736	0.678134	1.47464	0.0185707	13.8824	0.0720337	7.81e-07	11.3557	0.0880614	8.4e-13	4.0104	4.06788	2.79157	2.46554	4.31579	4.24711	2.48494	3.32185	5.11499	3.29727	5.49989	4.46365	2.0971	1.74922	24.8181	28.578	13.3153	11.1107	138.664	138.71
103080	L-rhamnose	lraB	1.14765	0.871342	0.0734369	0.33534	2.98205	1.06e-13	0.60246	1.65986	2.77e-08	0.672838	1.48624	0.00325579	2.40921	0.415074	8.39e-07	134.574	132.168	115.287	117.136	149.104	158.797	87.6052	97.893	217.104	210.264	74.7559	68.5576	219.577	214.215	118.462	173.409	75.505	84.3276	166.505	218.565
110022	PCP/Galacturonic acid	larA/gaaD	1.86619	0.535852	1.08e-07	0.535002	1.86915	5.57e-11	0.617826	1.61858	9.48e-08	3.7082	0.269672	0.000628684	5.83732	0.171312	3.73e-10	48.724	44.8961	26.5361	23.6305	114.429	111.121	61.3433	78.0073	66.0373	62.1682	34.7174	33.8728	58.3066	69.5775	202.012	272.208	43.8566	45.8432	252.932	270.674
112014	ethanol		0.676963	1.47719	0.00404557	0.63403	1.57721	0.0685002	1.5273	0.654751	0.00720808	2.49183	0.401312	0.000528702	0.191882	5.21153	4.71e-10	57.19	29.3349	59.9788	67.8345	24.1983	19.7935	24.8963	42.2924	93.6317	25.6769	30.5008	45.1444	37.0134	29.3209	65.3997	99.894	164.376	207.529	12.5118	58.8501
112121	glycolysis	pdcA	1.03825	0.963157	0.551779	0.929843	1.07545	0.168571	0.969431	1.03153	0.648189	0.82611	1.21049	0.131632	1.18975	0.84051	0.0551654	235.184	236.607	224.337	230.072	188.257	181.084	191.565	166.485	178.93	177.645	166.874	164.685	216.826	211.396	182.593	171.166	174.965	174.982	208.144	208.207
2066697	glycolysis		1.24115	0.805707	0.00448794	0.747222	1.33829	0.000280882	0.887676	1.12654	0.0691014	0.766207	1.30513	0.0387239	0.765698	1.306	0.00523307	159.815	164.3	133.749	127.393	80.9889	85.7883	73.6516	74.3925	218.767	233.83	155.798	182.392	175.297	172.891	140.283	126.502	296.704	253.053	211.96	208.987
2074905	PPP		0.850161	1.17625	0.0328957	0.863496	1.15808	0.010213	1.05014	0.952258	0.40012	0.326979	3.0583	1.25e-09	0.959591	1.04211	0.614546	306.052	329.937	377.064	371.018	458.4	474.756	516.577	463.363	305.185	317.405	282.147	255.457	506.649	501.382	229.098	100.508	375.198	356.329	370.153	331.815
2080603	citric acid		1.12859	0.886062	0.147978	0.0397366	25.1657	0	0.466971	2.14146	3.32e-10	0.111753	8.94828	0	0.493189	2.02762	8.97e-07	25.692	21.6877	21.6258	20.3556	43.2001	40.3641	16.6978	22.3243	409.607	408.446	15.7599	16.7467	310.814	330.219	31.2913	40.3463	54.5009	47.7223	22.3188	28.0966
2082283	glycolysis		0.96443	1.03688	0.622174	0.989741	1.01037	0.864369	1.10846	0.902156	0.091256	0.682518	1.46516	0.0163984	0.733432	1.36345	0.00182011	127.06	134.94	135.604	136.059	187.971	190.748	203.888	215.905	189.169	213.355	199.399	198.994	177.408	192.745	170.207	82.4288	308.123	260.521	217.382	199.681
2082917	TCA		1.66287	0.601371	3.87e-07	0.820055	1.21943	0.011534	0.920432	1.08645	0.307803	6.78827	0.147313	3.59e-05	1.90617	0.524612	5.72e-07	164.845	160.595	89.7103	106	267.091	243.161	189.277	280.375	232.322	227.493	168.831	208.242	145.427	155.886	816.762	1228.63	263.424	225.586	458.99	473.145
2097501	glycolysis	acuA	1.13364	0.882116	0.111138	1.30997	0.763377	7.33e-05	0.913892	1.09422	0.176746	1.20407	0.830514	0.136051	1.23727	0.808229	0.0190764	108.368	112.305	97.827	96.8317	64.4283	65.4759	57.2056	61.5128	122.068	129.398	165.068	164.344	50.3521	52.6573	61.7343	62.2965	58.1896	64.531	73.8462	77.9927
2120854	Leloir	galD	2.40277	0.416186	1.72e-09	0.707786	1.41286	1.5e-06	0.480519	2.08108	2.09e-10	3.04578	0.328323	4.28e-05	4.22024	0.236953	2.51e-08	360.476	312.144	154.461	125.474	1420.86	1239.52	613.328	665.034	706.635	634.282	515.046	434.037	900.089	1106.45	2140.21	3971.24	387.292	363.053	1381.34	1785.29
2140820	ethanol	aldA	1.03886	0.962592	0.603358	1.74126	0.574296	6.24e-08	1.01478	0.985437	0.853169	1.23049	0.812683	0.184169	1.33479	0.749184	0.00256545	30.8934	31.1511	30.5522	29.1713	25.6784	23.9696	24.1521	26.2296	32.74	32	57.0638	55.6654	27.6659	25.4409	29.3637	35.9838	27.3274	25.3256	36.2883	33.9922
2141088	PPP		1.40666	0.710902	0.00335552	0.106926	9.35229	2.22e-16	1.30536	0.766075	0.00165404	2.06798	0.483565	0.0282457	2.16481	0.461934	9.55e-08	14.0009	12.1218	8.8289	9.74183	72.8583	77.8218	86.7691	109.922	254.95	251.211	27.0887	27.0329	185.879	164.891	498.769	226.616	309.335	288.758	608.669	686.09
2293953	PCP	xdhA	1.01208	0.988064	0.877892	1.15794	0.863604	0.011905	1.22423	0.816842	0.0012884	1.29026	0.775038	0.162699	0.996054	1.00396	0.963552	328.172	324.709	288.647	356.441	511.222	527.759	639.86	632.088	305.648	291.166	358.346	332.727	410.997	402.079	570.456	478.624	266.356	297.404	290.497	271.039
2294375	TCA		1.05654	0.946482	0.437303	0.962484	1.03898	0.504135	1.00041	0.999592	0.994952	1.67223	0.598003	0.00533558	1.80234	0.554833	2.64e-06	45.9647	45.3771	42.3483	44.1051	39.7774	38.1185	35.9059	42.0219	40.2795	39.5468	38.4777	38.3538	39.0816	37.9577	59.0766	69.7511	38.9432	36.8644	66.4993	70.132
2294427	glycolysis		1.09113	0.916477	0.210796	0.986082	1.01411	0.796249	1.38662	0.721177	1.7e-05	1.19251	0.83857	0.316637	0.766519	1.3046	0.00274536	362.508	398.44	328.146	369.245	580.558	596.47	805.485	826.608	295.428	286.355	298.894	274.792	487.912	496.495	712.14	461.771	518.38	546.201	403.858	412.164
2294679	TCA		1.15778	0.863721	0.0699507	1.1502	0.869413	0.0138731	0.930892	1.07424	0.315337	2.66387	0.375394	0.00106956	2.18491	0.457685	4.73e-07	201.543	183.568	162.951	169.677	156.863	154.102	125.71	163.765	188.927	196.693	217.321	226.219	116.219	117.984	260.888	362.997	89.0857	100.81	207.696	207.208
2294943	mannose	pmmA	0.798037	1.25307	0.0127366	0.792538	1.26177	0.00168734	1.06238	0.941287	0.363796	0.641237	1.55949	0.000822954	1.05421	0.948581	0.543457	202.592	230.26	251.859	290.537	293.16	304.575	330.469	304.55	235.577	241.475	197.601	180.481	232.629	240.826	182.585	121.012	202.751	191.832	218.523	197.45
2294959	Leloir	galF	0.929014	1.07641	0.283748	1.1124	0.898954	0.0306522	1.05396	0.948802	0.389162	0.383008	2.61091	6.36e-07	0.489767	2.04179	4.09e-08	321.354	344.273	356.456	360.031	919.268	973.068	1024.05	970.397	554.072	574.421	663.849	591.491	861.417	873.965	481.663	183.003	453.602	446.263	230.889	209.835
2295514	TCA	idpA	1.24258	0.804774	0.00670882	0.878623	1.13814	0.0171017	1.13034	0.884686	0.0539663	1.12124	0.891871	0.452093	1.46238	0.683815	0.00111594	209.505	240.959	187.145	175.377	500.135	519.455	594.772	557.715	194.17	195.334	178.315	163.913	506.027	535.284	622.974	544.584	199.285	182.347	253.557	304.535
2295692	citric acid	pyc	1.09795	0.910787	0.200393	0.885306	1.12955	0.00901558	1.00515	0.994881	0.935887	1.39952	0.714532	0.0833171	1.47499	0.677971	0.000846875	210.013	202.347	193.928	181.644	146.845	129.804	134.461	143.61	142.733	143.617	125.67	127.838	140.795	148.078	201.531	202.752	157.818	135.018	222.603	209.328
2295756	glycolysis	hxkA	1.28113	0.780562	0.00330697	0.808317	1.23714	5.65e-05	0.893364	1.11937	0.0633954	2.04229	0.489646	0.00310621	0.703791	1.42088	0.00457552	931.994	983.248	780.74	714.225	666.754	638.847	598.792	567.585	411.793	416.411	334.344	335.107	576.038	564.86	1067.92	1262.13	1428.18	1183.49	889.898	948.169
2295989	glycolysis	enoA	1.24884	0.800742	0.00497226	0.672791	1.48634	2.02e-08	0.88249	1.13316	0.0544072	1.27489	0.78438	0.193435	1.13049	0.884571	0.172254	174.612	184.638	148.727	138.938	178.078	164.548	143.951	158.413	192.837	187.69	123.452	132.563	252.447	243.707	292.022	340.52	516.848	426.845	500.361	566.475
2296247	PPP	gndA	0.994807	1.00522	0.938141	1.09385	0.914203	0.0767554	1.11432	0.89741	0.114573	1.83848	0.543927	0.0174733	1.09552	0.912808	0.271831	220.789	233.068	238.367	217.859	130.999	133.417	135.056	159.588	127.177	124.61	142.642	132.774	129.967	133.288	235.526	248.462	173.343	169.882	181.483	194.527
2296536	glycolysis	pgmB	1.3445	0.743769	0.00212186	0.986639	1.01354	0.809343	0.860074	1.16269	0.069562	2.59867	0.384812	0.000140169	1.05938	0.943951	0.468878	74.0761	58.4241	46.888	51.6615	45.0762	43.7946	32.0589	44.3766	38.8611	36.399	36.7144	37.5402	38.8028	41.2206	99.3961	108.559	57.4239	60.0153	65.5289	58.8835
2296974	PPP	rpeA	0.892192	1.12083	0.131479	0.78953	1.26658	3.13e-05	0.968048	1.03301	0.571615	0.241267	4.14479	8.88e-12	0.886848	1.12759	0.137837	366.923	375.771	413.87	418.568	598.117	593.432	585.874	567.603	409.361	420.334	342.887	312.181	637.973	624.162	228.727	75.7842	411.341	414.151	381.984	350.102
2297263	citric acid		1.15001	0.869559	0.0747425	1.50816	0.663058	0.000126952	1.33999	0.746273	0.00207617	4.3387	0.230484	5.92e-05	1.08046	0.925528	0.348859	78.6954	81.3206	64.9804	74.1629	45.962	42.2233	53.3524	64.8153	127.951	90.1053	143.514	185.351	44.9274	45.6606	233.493	159.541	171.159	161.622	165.75	193.807
2297364	glycolysis	glkA	1.47802	0.676583	2.98e-05	0.869154	1.15054	0.0284212	1.06143	0.942126	0.438647	2.40809	0.415268	0.000972414	0.591208	1.69145	3.91e-06	72.9663	80.0929	50.1615	53.3958	27.6587	25.6002	27.0148	29.5157	29.7471	32.0455	27.598	26.1093	37.4309	36.8964	105.649	73.3371	96.7133	87.3095	51.987	56.8087
2297503	glycolysis	pfkA	1.16778	0.856329	0.030314	0.52255	1.91369	2.15e-12	0.847412	1.18006	0.0097676	1.50522	0.664355	0.0413646	0.948516	1.05428	0.564074	702.552	711.388	620.894	589.903	455.751	465.301	388.605	391.905	734.391	698.022	381.322	367.185	661.817	619.455	865.458	1063.14	1042.12	936.875	907.589	969.517
2297820	PPP	talA	1.03767	0.963697	0.623673	0.833783	1.19935	0.001119	1.17663	0.849884	0.0198931	0.708563	1.41131	0.0337214	0.525842	1.90171	1.14e-07	96.4594	106.578	99.1483	96.518	281.636	291.763	330.199	344.481	126.549	122.785	103.523	104.368	202.933	204.106	198.755	89.6579	363.415	337.408	184.099	184.423
2298064	TCA	fumR	1.11278	0.898651	0.163878	0.625364	1.59907	4.77e-09	1.05962	0.943734	0.423213	0.946169	1.05689	0.736347	1.139	0.877962	0.162432	336.602	356.651	296.555	326.437	279.777	293.677	277.337	330.308	359.389	361.835	219.344	231.684	484.569	456.863	444.413	446.34	672.337	667.209	686.119	839.626
2298386	glycolysis	pgi1	1.23512	0.809637	0.120629	0.0509567	19.6245	0	0.411212	2.43183	1.38e-08	0.11576	8.63858	0	0.643922	1.55298	0.000155433	8.09234	6.05799	5.83113	5.62549	14.0268	12.9067	4.22315	6.85223	161.196	166.265	8.21705	8.46928	125.262	119.97	10.8398	17.5482	169.654	129.319	102.745	89.7704
2298452	glycolysis		1.42193	0.703269	0.000307421	1.38221	0.723479	4.1e-05	0.830447	1.20417	0.0417433	7.34162	0.13621	3.56e-06	2.70719	0.369386	2.5e-08	47.4478	47.0995	32.9755	33.5167	25.113	23.6389	17.6486	22.8373	66.2386	65.9973	85.0033	97.7746	16.6854	14.3262	97.4684	130.207	33.3156	27.8954	80.9281	84.7818
2299590	Leloir	galE	1.01002	0.990076	0.890657	1.18873	0.841231	0.00527691	1.23503	0.809697	0.0121203	1.36234	0.734031	0.0685475	0.601346	1.66294	3.12e-06	42.7758	41.0569	43.5673	39.4334	40.5891	40.3103	50.1574	49.7557	31.1406	30.9357	36.0277	37.7645	38.4007	40.804	51.395	56.5088	61.7661	63.5474	37.5715	37.7853
2299676	PPP	rpiA	1.24614	0.802477	0.00225318	0.957471	1.04442	0.449951	1.11456	0.897216	0.0485999	2.64347	0.37829	0.000380509	0.894544	1.11789	0.231529	419.168	447.589	375.307	320.245	600.28	627.083	673.69	694.279	261.182	262.616	249.735	251.787	468.336	449.387	1230.86	1195.12	716.812	619.174	558.654	636.444
2300033	glycolysis	fbaA	1.17456	0.851385	0.063248	1.09088	0.916687	0.147797	0.863349	1.15828	0.0835306	3.05771	0.327043	0.000189744	3.90252	0.256244	2.28e-09	41.7249	36.9645	32.488	34.5069	34.9867	35.7239	27.735	33.313	39.3837	40.3814	42.8756	44.1389	23.0829	23.3072	62.3687	79.4785	20.6467	21.3085	80.2858	83.4454
2300308	L-rhamnose		1.58574	0.630622	8.66e-06	0.88359	1.13175	0.0262179	0.681789	1.46673	2.9e-06	2.07123	0.482806	0.00743422	1.6721	0.598049	1.16e-05	300.274	248.04	188.921	156.859	161.539	142.368	93.9504	113.25	192.976	197.307	183.018	161.833	99.5223	116	187.295	259.101	95.6881	80.4493	136.433	158.087
2300520	glycolysis		1.20906	0.82709	0.00429567	0.19336	5.17171	0	0.834018	1.19901	0.00547485	0.477165	2.09571	6.05e-07	1.06501	0.938957	0.480215	431.362	447.372	372.925	353.867	372.699	366.695	298.669	318	858.781	881.343	170.552	165.918	1407.56	1360.81	625.251	695.72	582.066	529.93	560.911	623.377
2300643	PPP	tktA	0.980473	1.01992	0.761751	0.918325	1.08894	0.100266	1.01613	0.98413	0.765738	0.543774	1.839	2.22e-05	0.828342	1.20723	0.0270081	143.729	149.012	149.032	149.54	238.948	226.678	242.469	230.665	157.739	165.325	150.867	145.811	185.704	195.096	127.991	79.0786	168.541	153.518	141.253	125.522
2301810	TCA		1.34316	0.744512	0.000439616	1.10103	0.908244	0.155609	0.935216	1.06927	0.276534	6.19763	0.161352	5.1e-05	5.47214	0.182744	2.45e-11	60.5391	55.5407	42.7976	43.6251	186.176	174.793	166.354	171.231	39.5009	34.9189	41.6641	40.274	43.0257	44.2208	240.61	300.112	119.86	120.816	680.739	636.277
2302811	PCP	lxrA	1.05207	0.950505	0.494444	1.11371	0.897901	0.0750974	1.1116	0.899603	0.206727	3.58612	0.278853	2.89e-05	1.16976	0.854875	0.0886465	75.1555	75.6325	68.1996	75.1252	53.6898	49.5837	51.5871	63.2119	45.055	41.211	46.7257	49.3495	46.4358	42.4289	156.901	161.778	59.9454	51.1066	66.679	63.2254
2303016	mannose	pmiA	0.926673	1.07913	0.269079	0.809639	1.23512	0.00103541	0.93409	1.07056	0.324513	0.254753	3.92537	4.67e-11	0.757236	1.32059	0.00297263	315.926	309.781	328.05	347.168	424.013	409.697	426.85	351.91	290.428	292.297	244.05	227.746	446.931	443.139	169.841	56.9066	356.436	354.498	281.406	256.938
2303832	citric acid	pda1	1.26307	0.791723	0.00304756	0.905032	1.10493	0.154553	0.729824	1.37019	0.000742452	3.01996	0.33113	0.000152001	0.738751	1.35364	0.00141361	26.7116	25.8285	20.4487	21.1485	21.2232	18.5059	14.0789	14.9163	19.7168	20.4215	17.3826	18.9439	12.6386	14.9402	36.7208	46.5661	39.348	34.3165	29.2482	25.1716
2304244	glycolysis		1.13404	0.8818	0.111259	0.780497	1.28123	6.39e-05	0.886257	1.12834	0.0565699	1.65641	0.603715	0.0294958	0.522027	1.91561	9.34e-07	227.092	210.475	214.79	171.056	148.198	141.353	131.633	124.984	117.242	114.848	89.4937	91.6524	129.24	130.979	205.31	225.72	321.216	243.24	147.838	146.823
2304931	glycolysis	tpiA	1.03953	0.961969	0.628062	0.918644	1.08856	0.0447741	1.18461	0.844163	0.0039573	0.94181	1.06178	0.704345	0.57556	1.73744	1.08e-05	1028.78	1027.42	960.228	1017.77	1166.06	1174.63	1415.45	1357.34	939.446	950.367	891.381	844.684	1169.95	1161.78	1274.6	921.441	1999.15	2109.98	1213.08	1151.98
2305575	TCA	mdh1	0.959139	1.0426	0.576142	1.01196	0.988182	0.807437	0.95752	1.04436	0.448511	1.07471	0.930484	0.585082	1.33394	0.74966	0.00536492	141.859	133.774	130.719	156.657	109.769	107.781	103.552	104.756	103.718	106.669	104.12	108.783	101.039	91.3695	101.737	105.046	78.3638	74.6928	107.93	96.2385
2306158	mannose		0.901091	1.10977	0.160699	0.850678	1.17553	0.00911962	0.932942	1.07188	0.263687	1.27937	0.781636	0.166611	1.06836	0.936017	0.434886	110.71	102.373	117.556	118.916	83.9447	78.9554	77.0629	74.9134	98.0939	88.6425	79.5436	79.309	74.8602	78.5448	81.8476	114.414	101.901	98.7109	104.208	110.117
2306594	mannose		1.73497	0.576379	6.09e-07	0.586998	1.70358	1.6e-05	0.543395	1.84028	2.55e-06	1.78991	0.558687	0.0168717	1.58777	0.629816	0.000952633	31.5783	30.8745	16.9416	19.0549	24.7371	27.5733	10.7867	17.6384	36.0385	37.1146	15.4163	27.5245	22.0209	17.8735	24.9291	46.4783	56.5292	72.7223	85.1324	120.089
2306777	glycolysis		1.22133	0.818783	0.19492	1.68468	0.593583	0.000717451	1.36994	0.729957	8.27e-05	1.6409	0.60942	0.0117775	0.693021	1.44296	0.0133926	7.18544	9.55493	8.43027	5.27646	149.318	174.275	236.31	206.995	33.5969	19.1631	34.2782	54.6057	80.2631	81.8971	153.929	112.16	86.8244	68.2029	33.9477	73.4894
2306943	glycolysis		1.3454	0.743274	0.000230534	1.32901	0.752439	2.19e-05	0.854741	1.16995	0.0119217	1.27613	0.783622	0.169695	0.97705	1.02349	0.766718	228.746	242.639	165.587	184.781	557.242	650.653	522.658	509.779	282.519	296.851	388.725	381.264	456.853	476.437	680.33	510.665	344.242	346.942	329.181	346.141
2307328	TCA	icdA	0	#DIV/0!	0.116279	0.984065	1.01619	0.98905	3.01133	0.332079	0.296939	1.05532	0.947578	0.964042	2.10742	0.474513	0.580395	0	0	0.162773	0.11501	0	0.107671	0.167186	0.157048	0.0562735	0	0	0.0553767	0.053165	0	0	0.0561061	0	0.0544412	0.0556076	0.0591229
2308120	mannose		1.07342	0.9316	0.41825	1.14505	0.873322	0.0433261	1.13466	0.88132	0.108228	2.08924	0.478644	0.00133379	1.27046	0.787116	0.00586026	20.6881	20.8499	17.1404	21.5563	25.8926	23.8338	28.763	27.6596	20.5939	22.5811	25.784	23.6536	19.6929	20.0634	43.1807	39.8796	21.5586	22.1034	28.6388	26.8321
2308351	PPP	talB	0.949617	1.05306	0.466022	1.00339	0.996621	0.94915	0.924632	1.08151	0.201468	0.337639	2.96174	1.27e-08	0.525432	1.90319	8.87e-07	200.646	215.333	227.296	210.753	657.219	692.491	670.581	577.404	302.564	315.759	321.137	299.283	624.447	639.727	298.084	128.75	445.715	375.394	228.092	203.345
2309210	citric acid	lpd1	1.24796	0.801309	0.00354443	1.1426	0.875196	0.0100729	1.02002	0.98037	0.714415	0.719707	1.38945	0.0486246	0.730349	1.36921	0.00108679	400.723	483.265	361.176	347.171	1279.55	1305.12	1377.78	1258.65	519.271	519.407	623.157	563.637	1067.68	1114.92	1027.87	542.965	528.583	491.844	374.48	370.787
2309261	TCA	aco1	0.993134	1.00691	0.995122	0.280771	3.56162	0.343874	1.39857	0.715016	0.717773	3.34215	0.299208	0.175432	0.0504938	19.8044	0.0201988	0.146215	0.0311089	0.116705	0.0618447	0.153772	0.0578984	0.239736	0.0563001	0.1513	0.0608145	0	0.0595558	0.0857656	0.0865993	0.123518	0.452552	0.27833	0.351298	0	0.0317923
2309686	PPP	tktB	1.07243	0.932465	0.383607	0.907597	1.10181	0.0694584	0.920959	1.08582	0.178293	1.19554	0.836441	0.234728	0.991587	1.00848	0.921672	196.136	189.55	185.905	173.735	141.487	137.489	130.079	126.846	109.198	109.729	104.531	94.1659	124.636	118.689	154.387	136.519	101.447	96.7924	98.5132	98.0583
2310252	Leloir	galG	1.0543	0.948495	0.534886	1.35585	0.737547	6.4e-07	0.80527	1.24182	0.000153118	0.574355	1.74108	0.000409586	0.876828	1.14048	0.112943	177.559	170.016	188.41	141.263	3033.88	3203	2647.13	2375.25	995.852	1039.8	1407.33	1352.69	2390.61	2483	1819.42	979.76	159.633	146.671	137.49	131.086
2311062	TCA	mcsA	1.43705	0.695872	1.34e-05	0.902765	1.10771	0.0365534	1.04584	0.956171	0.423853	2.66863	0.374723	1.63e-09	0.565632	1.76793	4.15e-09	2948.4	2997	2011.07	2126.16	2145.08	2322.82	2202.42	2470.27	1702.32	1506.28	1350.29	1546.32	1854.82	1696.83	4611.51	4866.56	5056.85	5939.08	3041.03	3178.62
2311855	glycolysis	gpdA	0.989739	1.01037	0.885486	0.96552	1.03571	0.490282	1.09054	0.91698	0.129063	0.5895	1.69635	0.0027755	0.794445	1.25874	0.00918256	288.139	274.674	276.614	292.034	469.955	477.321	532.428	500.61	285.336	295.65	283.334	277.62	397.987	421.612	317.466	165.688	325.033	319.716	277.186	235.032
2312147	TCA		0.852593	1.17289	0.0495345	1.06158	0.941994	0.270635	1.14859	0.870636	0.0331363	0.372754	2.68274	9.5e-10	0.781067	1.2803	0.00418622	235.853	262.717	273.56	311.21	366.868	391.026	438.811	431.695	305.881	310.598	340	314.44	401.771	393.979	174.159	122.46	305.278	324.472	244.726	247.151
2312383	TCA	kgdA	0.946609	1.0564	0.457098	0.822366	1.216	0.000197629	0.997222	1.00279	0.959004	0.22807	4.38462	3.65e-11	0.638696	1.56569	3.97e-05	585.7	619.257	600.738	672.181	1136.1	1160.58	1162.07	1128.23	613.991	631.518	539.942	484.322	1157.05	1125.74	407.285	113.352	852.117	889.572	579.261	533.149
2312570	TCA	citA	1.02655	0.974133	0.70682	0.830327	1.20434	0.00503814	0.892651	1.12026	0.0570863	0.531526	1.88138	9.5e-05	0.738352	1.35437	0.00177791	419.313	477.054	448.742	424.439	834.652	833.514	760.525	728.566	206.215	214.758	185.668	163.878	977.547	922.352	634.84	375.005	678.602	600.237	484.291	459.942
2312808	TCA		1.11082	0.900236	0.126204	0.956497	1.04548	0.362929	1.07808	0.927571	0.225509	3.11735	0.320786	0.000196658	0.690984	1.44721	0.00046	409.477	422.624	366.37	382.718	330.637	342.817	347.835	378.204	339.068	323.731	310.721	323.244	275.162	270.244	748.601	951.618	695.47	714.535	450.75	523.541
2315052	TCA	mdhA	1.27314	0.785457	0.00215512	0.945217	1.05796	0.239156	0.998185	1.00182	0.977906	1.80193	0.554959	0.00187344	1.17724	0.849446	0.0993287	117.125	110.48	86.9018	91.8727	79.8569	84.2155	75.8799	87.8945	78.2729	80.2372	74.1301	75.6963	77.4233	74.1669	139.073	134.083	93.6463	97.4325	113.536	111.409
2315114	PPP	pglA	1.07608	0.929299	0.573201	1.35432	0.738377	0.00637542	1.66578	0.600319	5.51e-05	0.869339	1.1503	0.435956	0.119079	8.39776	3.03e-11	22.6386	42.356	27.128	33.2714	734.991	944.052	1665.27	1131.65	156.201	97.9047	146.178	197.963	410.099	419.008	417.511	303.265	602.548	721.896	33.7924	123.922
2315623	glycolysis		1.1632	0.8597	0.0258656	0.995118	1.00491	0.917025	1.09235	0.915457	0.186836	1.03202	0.968972	0.834923	0.828994	1.20628	0.0167508	246.622	261.013	215.524	220.89	160.098	164.156	176.843	177.355	140.55	145.229	144.642	139.742	189.877	179	224.939	155.75	192.165	171.163	153.887	147.31
2315941	glycolysis		1.23722	0.808267	0.00272199	0.817262	1.2236	0.00320241	0.98813	1.01201	0.862623	2.82192	0.354368	0.000564648	0.570879	1.75168	4.16e-06	476.75	444.202	382.708	361.667	292.652	274.192	253.25	306.865	295.604	249.469	222.949	222.518	250.642	250.948	627.205	788.245	886.949	807.692	455.089	512.347
2316240	glycolysis	pgkA	0.961656	1.03987	0.58552	0.848231	1.17892	0.0105866	0.843477	1.18557	0.0108933	0.480833	2.07972	1.76e-05	0.85891	1.16427	0.0944975	455.641	524.714	506.824	512.621	893.661	953.455	830.931	727.068	258.833	260.76	232.676	208.059	987.378	910.977	569.898	342.893	714.417	668.903	607.05	581.097
2316731	TCA	aclA	0.813056	1.22993	0.54866	0.636665	1.57069	0.334414	3.49753	0.285916	0.132173	3.17842	0.314622	0.0518059	0.427276	2.34041	0.0116087	0.779073	0.517992	0.874458	0.720839	0	0.192812	0.299387	0.374979	1.20926	0.202523	0.403003	0.495828	0.285615	0.192261	0.514171	1.00472	1.23585	2.14479	0.597475	0.846992
38939	glycolysis		1.03557	0.965648	0.898673	0.223268	4.47893	1.31e-07	0.75998	1.31582	0.231532	1.46892	0.680774	0.232007	2.44099	0.409669	2.82e-08	1.90953	0.902836	1.4818	1.23395	2.56608	2.31043	2.17424	1.53181	5.04966	7.17008	1.75604	0.972233	2.28165	2.51326	1.68033	5.36299	7.74106	8.92087	20.719	19.9527
39694	glycolysis	tpiA	1.0842	0.922342	0.338458	0.0185193	53.9976	0	0.706615	1.4152	6.25e-05	0.122732	8.14786	0	3.57821	0.279469	2.22e-16	87.2766	91.7309	79.5676	85.5385	1099.85	1240.44	703.2	950.487	3694.72	3580.03	71.3675	63.3562	4355.88	3993.98	449.436	575.357	1777.25	2074.6	6853.85	6928.91
43671	PCP	xyrA	1.46202	0.683984	4.68e-05	0.463331	2.15829	1.27e-09	0.580298	1.72325	1.24e-07	1.70029	0.588137	0.00982494	0.919964	1.087	0.67265	34.6853	35.1055	26.8175	20.9182	71.0904	82.6369	45.9983	43.2093	36.6261	43.8145	20.6495	16.6211	27.5782	35.6398	57.6093	49.8794	3.28347	2.93059	2.63055	3.08617
55576	glycolysis	adhA	0.921913	1.0847	0.409372	1.33418	0.749522	0.00171239	0.681457	1.46745	0.000139115	19.9697	0.0500759	4.3e-05	16.5855	0.0602937	5.52e-12	12.0053	15.3098	14.805	14.8237	112.299	111.17	57.463	94.8218	16.6667	14.8869	21.3691	20.7292	13.632	13.0284	202.52	329.882	55.989	74.6484	1008.22	1158.46
57502	glycolysis		1.03376	0.967343	0.898868	1.22195	0.818365	0.295982	0.995439	1.00458	0.964657	19.4318	0.051462	0.00012028	5.14358	0.194417	5.78e-11	1.99564	1.65121	2.43355	1.0942	24.6414	22.6096	18.8599	28.1755	1.98857	1.92138	2.29403	2.48373	2.52905	3.57508	31.4537	87.1606	72.0685	60.9703	334.586	349.71
62052	PCP	ladA	1.20186	0.832046	0.0374373	0.118367	8.44827	0	0.333992	2.99408	2.8e-14	0.160253	6.24012	0	0.913411	1.0948	0.328814	19.6555	19.3376	14.9414	17.5026	60.5638	60.0811	17.7696	22.5249	155.373	153.721	17.0732	19.5134	198.417	192.517	30.2229	32.4256	110.705	108.001	89.7633	110.005
67060	PCP	xkiA	1.35578	0.737582	0.000446971	0.945426	1.05772	0.276352	1.19111	0.839554	0.0130563	1.33217	0.750656	0.150782	0.968632	1.03238	0.693337	354.905	326.21	261.803	240.575	480.824	464.76	524.209	602.084	300.774	299.637	290.59	277.053	370.767	382.526	567.488	436.025	340.15	365.956	348.455	335.503
79031	TCA		1.52392	0.656202	0.00201203	0.51641	1.93644	0.000193537	0.516965	1.93437	3.72e-06	14.7904	0.0676115	1.4e-05	24.272	0.0411998	3.07e-10	8.33977	8.43765	5.64414	5.36524	13.371	12.9902	5.31902	8.3088	7.54358	6.24614	3.43916	3.68199	3.19284	5.52665	42.8624	86.1022	8.07954	10.7426	195.244	261.607
79295	galacturonic acid	gaaA	1.19056	0.839943	0.337833	1.02757	0.973168	0.870505	1.23094	0.812387	0.138801	2.03597	0.491166	0.00438792	12.8959	0.0775442	7.55e-12	2.92871	2.97712	2.20775	2.75281	3.35388	4.05901	4.80197	4.32286	3.43466	3.38369	3.02995	3.97638	3.24493	4.49712	8.04079	7.72179	5.43736	6.51534	74.4688	79.6716
81869	L-rhamnose	lraC	1.25748	0.795243	0.00659915	0.999182	1.00082	0.988949	0.775397	1.28966	0.00068931	3.25594	0.307131	4.52e-05	3.36579	0.297107	2.68e-08	31.1561	25.4955	22.5452	22.5066	49.8099	50.8404	35.1437	42.9002	25.1541	22.4284	22.9646	24.579	23.932	27.0937	84.5993	81.5373	34.2764	32.7895	104.386	121.345
82505	galacturonic acid	gaaB	1.51364	0.660657	0.00345794	1.33363	0.749833	7.14e-05	1.18497	0.843901	0.155757	0.137553	7.26993	5.1e-11	0.307186	3.25536	2.83e-07	19.4933	13.6365	13.5461	8.34138	8.53541	7.43369	11.0373	7.88561	137.746	129.74	184.644	172.084	11.8644	14.151	2.48293	1.09556	11.631	11.162	4.03308	2.96864
84302	glycolysis		1.10895	0.901757	0.493492	0.706211	1.41601	0.0397786	0.66968	1.49325	0.000424295	10.0256	0.0997448	1.13e-05	22.8241	0.0438134	5.65e-11	3.10216	3.23136	2.77268	2.93862	10.4672	11.5802	6.49041	8.27432	3.67819	3.83048	2.40705	2.89567	3.72774	3.57259	30.9833	42.2068	9.43189	10.6106	208.3	249.151
87557	galacturonic acid	gaaC	0.696926	1.43487	0.604167	0.00517514	193.231	3.33e-16	0.0496498	20.1411	6.1e-08	0.0433868	23.0485	3.06e-14	5.24454	0.190674	2.98e-10	0	0.395671	0.371089	0.196649	4.49837	2.94561	0.190574	0.179018	79.4765	68.6474	0.577192	0.189371	27.9983	34.3284	0.785504	1.91865	23.4036	21.0374	115.808	117.265
89872	PPP	rpiB	0.926556	1.07927	0.589508	0.518755	1.92769	0.0011068	0.878647	1.13811	0.477608	1.14564	0.872871	0.548173	1.29427	0.772637	0.0413752	4.55067	3.53266	4.17216	4.55191	2.84567	3.65267	2.3947	3.31505	4.19988	3.83664	2.29037	1.87862	2.7655	3.27801	3.11698	3.80672	7.15374	6.64876	9.30649	8.55766

## Sheet: induction - metabolic genes
Additional file 4.2. Differentially expressed genes predicted to be involved in primary metabolism in the wild type strain (2 h D-glucose compared to 2 h D-xylose, L-arabinose and wheat arabinoxylan).
The metabolic genes that are down or up-regulated (>2-fold change; FC) are marked green. The yellow marked cells represents a p-value >0.01. The red marked cells are values that are below 5 RPKM.
Genes	Statistical_comparison									RPKMs
JGI_ID	FC_wtg_over_wtxyl	FC_wtxyl_over_wtg	Pvalue_wtg_over_wtxyl	FC_wtg_over_wtara	FC_wtara_over_wtg	Pvalue_wtg_over_wtara	FC_wtg_over_wtax	FC_wtax_over_wtg	Pvalue_wtg_over_wtax	wtg2.1	wtg2.2	wtara2.1	wtara2.2	wtxyl2.1	wtxyl2.2	wtax2.1	wtax2.2
102290	0.804379	1.2432	0.0563859	0.850293	1.17606	0.130127	1.12722	0.887141	0.323885	12.2807	7.55096	11.6121	11.7112	13.2908	11.3638	9.25225	8.34124
103080	0.960298	1.04134	0.790913	0.943405	1.05999	0.641937	2.10026	0.476131	0.000128741	4.0104	4.06788	4.31579	4.24711	5.11499	3.29727	2.0971	1.74922
110022	0.624149	1.60218	6.78e-08	0.866321	1.15431	0.0120445	0.614907	1.62626	8.61e-10	134.574	132.168	149.104	158.797	217.104	210.264	219.577	214.215
112014	0.730235	1.36942	4.24e-06	0.415075	2.4092	1.38e-14	0.73207	1.36599	9.31e-05	48.724	44.8961	114.429	111.121	66.0373	62.1682	58.3066	69.5775
112121	0.72522	1.37889	0.188027	1.96684	0.50843	0.000394652	1.30438	0.76665	0.0634837	57.19	29.3349	24.1983	19.7935	93.6317	25.6769	37.0134	29.3209
2066697	1.32312	0.755791	9.52e-06	1.27739	0.782849	3.63e-05	1.10174	0.907653	0.0318409	235.184	236.607	188.257	181.084	178.93	177.645	216.826	211.396
2074905	0.716122	1.39641	2.07e-05	1.9434	0.514562	8.7e-11	0.930859	1.07428	0.111097	159.815	164.3	80.9889	85.7883	218.767	233.83	175.297	172.891
2080603	1.02152	0.978931	0.705662	0.681547	1.46725	5.59e-08	0.630923	1.58498	9.29e-09	306.052	329.937	458.4	474.756	305.185	317.405	506.649	501.382
2082283	0.0579176	17.2659	0	0.566985	1.76371	2.24e-09	0.0739114	13.5297	0	25.692	21.6877	43.2001	40.3641	409.607	408.446	310.814	330.219
2082917	0.650894	1.53635	1.08e-06	0.691807	1.44549	3.71e-07	0.707816	1.4128	1.18e-06	127.06	134.94	187.971	190.748	189.169	213.355	177.408	192.745
2097501	0.707764	1.4129	1.82e-05	0.637803	1.56788	1.22e-09	1.08007	0.925862	0.104885	164.845	160.595	267.091	243.161	232.322	227.493	145.427	155.886
2120854	0.877546	1.13954	0.0196606	1.69873	0.588674	3.52e-08	2.14226	0.466797	3.69e-10	108.368	112.305	64.4283	65.4759	122.068	129.398	50.3521	52.6573
2140820	0.501612	1.99357	2.76e-11	0.252829	3.95525	3.91e-14	0.335215	2.98316	1.76e-12	360.476	312.144	1420.86	1239.52	706.635	634.282	900.089	1106.45
2141088	0.958365	1.04344	0.471135	1.24969	0.800199	0.00204194	1.1683	0.855947	0.0228718	30.8934	31.1511	25.6784	23.9696	32.74	32	27.6659	25.4409
2293953	0.0516095	19.3763	0	0.173366	5.76816	0	0.0744725	13.4278	0	14.0009	12.1218	72.8583	77.8218	254.95	251.211	185.879	164.891
2294375	1.09394	0.914124	0.125787	0.628386	1.59138	1.8e-09	0.802976	1.24537	0.000214906	328.172	324.709	511.222	527.759	305.648	291.166	410.997	402.079
2294427	1.14426	0.873929	0.0359341	1.17261	0.852796	0.0119446	1.18565	0.843418	0.0111421	45.9647	45.3771	39.7774	38.1185	40.2795	39.5468	39.0816	37.9577
2294679	1.30796	0.764551	0.000211056	0.646499	1.54679	8.13e-09	0.773002	1.29366	4.02e-05	362.508	398.44	580.558	596.47	295.428	286.355	487.912	496.495
2294943	0.998679	1.00132	0.982264	1.23844	0.80747	0.00284721	1.64435	0.608144	8.35e-07	201.543	183.568	156.863	154.102	188.927	196.693	116.219	117.984
2294959	0.90735	1.10211	0.138101	0.724155	1.38092	5.55e-07	0.914242	1.0938	0.075203	202.592	230.26	293.16	304.575	235.577	241.475	232.629	240.826
2295514	0.589837	1.69538	1.51e-10	0.351749	2.84294	4.8e-13	0.383562	2.60714	1.02e-14	321.354	344.273	919.268	973.068	554.072	574.421	861.417	873.965
2295692	1.15651	0.864673	0.011295	0.441809	2.26342	3.4e-14	0.432593	2.31164	3.01e-13	209.505	240.959	500.135	519.455	194.17	195.334	506.027	535.284
2295756	1.44005	0.694419	9.63e-07	1.49056	0.670891	4.54e-07	1.42748	0.700536	1.87e-06	210.013	202.347	146.845	129.804	142.733	143.617	140.795	148.078
2295989	2.31252	0.432428	9.56e-12	1.46694	0.68169	5.83e-07	1.67871	0.595694	8.31e-09	931.994	983.248	666.754	638.847	411.793	416.411	576.038	564.86
2296247	0.944084	1.05923	0.286604	1.04852	0.953728	0.412463	0.724068	1.38109	1.82e-06	174.612	184.638	178.078	164.548	192.837	187.69	252.447	243.707
2296536	1.80254	0.554771	5.22e-10	1.71645	0.582599	1.1e-09	1.72403	0.580038	1.48e-09	220.789	233.068	130.999	133.417	127.177	124.61	129.967	133.288
2296974	1.76056	0.568	7.42e-07	1.49093	0.670722	3.43e-05	1.65577	0.60395	2.45e-06	74.0761	58.4241	45.0762	43.7946	38.8611	36.399	38.8028	41.2206
2297263	0.895143	1.11714	0.0282783	0.623302	1.60436	1.76e-09	0.588443	1.6994	3.47e-10	366.923	375.771	598.117	593.432	409.361	420.334	637.973	624.162
2297364	0.733829	1.36271	0.00115373	1.81454	0.551103	2.09e-08	1.76642	0.566118	3.1e-08	78.6954	81.3206	45.962	42.2233	127.951	90.1053	44.9274	45.6606
2297503	2.47698	0.403717	5.4e-11	2.87388	0.347962	9.87e-12	2.05926	0.485611	8.84e-10	72.9663	80.0929	27.6587	25.6002	29.7471	32.0455	37.4309	36.8964
2297820	0.987103	1.01307	0.768565	1.53514	0.651408	1.54e-08	1.10354	0.906172	0.0441322	702.552	711.388	455.751	465.301	734.391	698.022	661.817	619.455
2298064	0.814317	1.22802	0.000445681	0.354094	2.82411	1.11e-16	0.498815	2.00475	3.88e-13	96.4594	106.578	281.636	291.763	126.549	122.785	202.933	204.106
2298386	0.961216	1.04035	0.463375	1.20891	0.827195	0.00240081	0.736381	1.35799	7.04e-06	336.602	356.651	279.777	293.677	359.389	361.835	484.569	456.863
2298452	0.0432122	23.1416	0	0.52538	1.90338	3.86e-07	0.0577018	17.3305	0	8.09234	6.05799	14.0268	12.9067	161.196	166.265	125.262	119.97
2299590	0.71499	1.39862	7.25e-06	1.93936	0.515635	1.72e-08	3.04878	0.328	3.2e-11	47.4478	47.0995	25.113	23.6389	66.2386	65.9973	16.6854	14.3262
2299676	1.35048	0.740478	5.75e-05	1.03626	0.96501	0.515082	1.05843	0.944795	0.317007	42.7758	41.0569	40.5891	40.3103	31.1406	30.9357	38.4007	40.804
2300033	1.65475	0.604319	1.72e-08	0.706194	1.41604	1.22e-07	0.944464	1.0588	0.231942	419.168	447.589	600.28	627.083	261.182	262.616	468.336	449.387
2300308	0.986514	1.01367	0.826249	1.11284	0.898605	0.100764	1.69625	0.589534	5.01e-07	41.7249	36.9645	34.9867	35.7239	39.3837	40.3814	23.0829	23.3072
2300520	1.40491	0.711788	1.7e-05	1.80422	0.554256	3.36e-08	2.54412	0.393064	1.27e-10	300.274	248.04	161.539	142.368	192.976	197.307	99.5223	116
2300643	0.504983	1.98026	3.49e-13	1.18845	0.841431	0.000667979	0.317419	3.15041	0	431.362	447.372	372.699	366.695	858.781	881.343	1407.56	1360.81
2301810	0.906142	1.10358	0.0502935	0.628706	1.59057	2.62e-10	0.768753	1.30081	3.72e-06	143.729	149.012	238.948	226.678	157.739	165.325	185.704	195.096
2302811	1.5598	0.641108	1.9e-06	0.321578	3.10967	4.77e-15	1.33048	0.751608	0.000140171	60.5391	55.5407	186.176	174.793	39.5009	34.9189	43.0257	44.2208
2303016	1.74794	0.572101	4.9e-09	1.46008	0.684892	1.03e-06	1.69683	0.589335	1.45e-08	75.1555	75.6325	53.6898	49.5837	45.055	41.211	46.4358	42.4289
2303832	1.07376	0.931306	0.208385	0.750509	1.33243	3.53e-06	0.702987	1.4225	5.66e-07	315.926	309.781	424.013	409.697	290.428	292.297	446.931	443.139
2304244	1.30898	0.763955	0.000193849	1.32246	0.756167	0.000215419	1.90509	0.52491	4.63e-09	26.7116	25.8285	21.2232	18.5059	19.7168	20.4215	12.6386	14.9402
2304931	1.88533	0.530412	3.51e-10	1.51119	0.661731	1.18e-07	1.68153	0.594697	5.31e-09	227.092	210.475	148.198	141.353	117.242	114.848	129.24	130.979
2305575	1.08804	0.919081	0.0925057	0.878458	1.13836	0.0150903	0.881836	1.134	0.0103792	1028.78	1027.42	1166.06	1174.63	939.446	950.367	1169.95	1161.78
2306158	1.31012	0.763286	5.96e-05	1.26699	0.789274	0.000172348	1.43254	0.698058	3.14e-06	141.859	133.774	109.769	107.781	103.718	106.669	101.039	91.3695
2306594	1.14109	0.876355	0.0306752	1.30806	0.764491	0.000158614	1.38902	0.71993	1.54e-05	110.71	102.373	83.9447	78.9554	98.0939	88.6425	74.8602	78.5448
2306777	0.853728	1.17133	0.011769	1.19389	0.837598	0.0085947	1.56545	0.638793	2.13e-06	31.5783	30.8745	24.7371	27.5733	36.0385	37.1146	22.0209	17.8735
2306943	0.317293	3.15166	9.26e-07	0.0517328	19.3301	0	0.103234	9.68677	0	7.18544	9.55493	149.318	174.275	33.5969	19.1631	80.2631	81.8971
2307328	0.813618	1.22908	0.000377484	0.390253	2.56244	3.63e-13	0.505079	1.97989	2.22e-12	228.746	242.639	557.242	650.653	282.519	296.851	456.853	476.437
2308120	0	#DIV/0!	0.222871	0	#DIV/0!	0.293974	0	#DIV/0!	0.243792	0	0	0	0.107671	0.0562735	0	0.053165	0
2308351	0.962083	1.03941	0.573493	0.83533	1.19713	0.00954583	1.04481	0.957109	0.506083	20.6881	20.8499	25.8926	23.8338	20.5939	22.5811	19.6929	20.0634
2309210	0.672753	1.48643	1.22e-07	0.308199	3.24466	1.44e-15	0.329052	3.03903	4.44e-16	200.646	215.333	657.219	692.491	302.564	315.759	624.447	639.727
2309261	0.85107	1.17499	0.0036151	0.342011	2.92388	1.42e-14	0.405016	2.46904	1.64e-14	400.723	483.265	1279.55	1305.12	519.271	519.407	1067.68	1114.92
2309686	0.835979	1.1962	0.865594	0.837733	1.1937	0.864655	1.02877	0.972036	0.978806	0.146215	0.0311089	0.153772	0.0578984	0.1513	0.0608145	0.0857656	0.0865993
2310252	1.76172	0.567627	1.29e-07	1.38251	0.723323	5.46e-05	1.58507	0.630888	1.55e-06	196.136	189.55	141.487	137.489	109.198	109.729	124.636	118.689
2311062	0.170744	5.85672	0	0.0557289	17.944	0	0.0713178	14.0217	0	177.559	170.016	3033.88	3203	995.852	1039.8	2390.61	2483
2311855	1.85296	0.539677	3.41e-10	1.33069	0.751488	7.53e-06	1.67398	0.597378	2.77e-09	2948.4	2997	2145.08	2322.82	1702.32	1506.28	1854.82	1696.83
2312147	0.968721	1.03229	0.543888	0.594139	1.68311	4.5e-11	0.686693	1.45625	1.02e-07	288.139	274.674	469.955	477.321	285.336	295.65	397.987	421.612
2312383	0.808738	1.23649	0.000275318	0.657836	1.52014	2.27e-09	0.626541	1.59606	8.73e-10	235.853	262.717	366.868	391.026	305.881	310.598	401.771	393.979
2312570	0.967442	1.03365	0.405502	0.524652	1.90603	8.47e-12	0.527843	1.8945	3.61e-13	585.7	619.257	1136.1	1160.58	613.991	631.518	1157.05	1125.74
2312808	2.12927	0.469644	1.77e-10	0.537337	1.86103	1.42e-10	0.471797	2.11955	5.2e-13	419.313	477.054	834.652	833.514	206.215	214.758	977.547	922.352
2315052	1.25543	0.796537	0.000232766	1.23557	0.809341	0.000298141	1.52565	0.655457	1.4e-07	409.477	422.624	330.637	342.817	339.068	323.731	275.162	270.244
2315114	1.43591	0.696424	4.69e-06	1.38723	0.720862	2.3e-05	1.50145	0.666021	1.53e-06	117.125	110.48	79.8569	84.2155	78.2729	80.2372	77.4233	74.1669
2315623	0.255778	3.90964	1.4e-08	0.0387093	25.8336	2.82e-14	0.078391	12.7566	0	22.6386	42.356	734.991	944.052	156.201	97.9047	410.099	419.008
2315941	1.77632	0.56296	2.96e-10	1.56555	0.638752	1.12e-08	1.37617	0.726657	1.01e-06	246.622	261.013	160.098	164.156	140.55	145.229	189.877	179
2316240	1.68959	0.591858	1.21e-08	1.6247	0.615498	4.22e-09	1.83606	0.544644	1.97e-10	476.75	444.202	292.652	274.192	295.604	249.469	250.642	250.948
2316731	1.88677	0.530005	1.86e-09	0.530749	1.88413	6.12e-10	0.516423	1.9364	8.18e-12	455.641	524.714	893.661	953.455	258.833	260.76	987.378	910.977
38939	0.918744	1.08844	0.840306	6.72709	0.148653	0.00538119	2.71423	0.368428	0.0510756	0.779073	0.517992	0	0.192812	1.20926	0.202523	0.285615	0.192261
39694	0.23015	4.345	1.34e-07	0.576717	1.73395	0.0289645	0.586532	1.70494	0.0236245	1.90953	0.902836	2.56608	2.31043	5.04966	7.17008	2.28165	2.51326
43671	0.0246067	40.6394	0	0.0764893	13.0737	0	0.0214384	46.6453	0	87.2766	91.7309	1099.85	1240.44	3694.72	3580.03	4355.88	3993.98
55576	0.867606	1.1526	0.0225907	0.453991	2.20269	2.11e-11	1.10397	0.905822	0.129523	34.6853	35.1055	71.0904	82.6369	36.6261	43.8145	27.5782	35.6398
57502	0.865671	1.15517	0.0799677	0.122232	8.18118	0	1.02455	0.976035	0.761054	12.0053	15.3098	112.299	111.17	16.6667	14.8869	13.632	13.0284
62052	0.932708	1.07215	0.732179	0.0771804	12.9567	1.11e-16	0.597439	1.67381	0.0130704	1.99564	1.65121	24.6414	22.6096	1.98857	1.92138	2.52905	3.57508
67060	0.126153	7.9269	0	0.323205	3.09401	6.66e-16	0.0997433	10.0257	0	19.6555	19.3376	60.5638	60.0811	155.373	153.721	198.417	192.517
79031	1.13441	0.881512	0.0378987	0.720312	1.38829	6.99e-07	0.904183	1.10597	0.0577537	354.905	326.21	480.824	464.76	300.774	299.637	370.767	382.526
79295	1.21666	0.821921	0.105569	0.636444	1.57123	1.93e-05	1.92413	0.519716	0.00010422	8.33977	8.43765	13.371	12.9902	7.54358	6.24614	3.19284	5.52665
81869	0.866168	1.15451	0.346111	0.796697	1.25518	0.127348	0.762826	1.31092	0.0716649	2.92871	2.97712	3.35388	4.05901	3.43466	3.38369	3.24493	4.49712
82505	1.1906	0.839915	0.016957	0.562856	1.77665	1.48e-09	1.11026	0.900692	0.146488	31.1561	25.4955	49.8099	50.8404	25.1541	22.4284	23.932	27.0937
84302	0.123856	8.07388	0	2.07462	0.482015	3.19e-06	1.27347	0.785254	0.0258978	19.4933	13.6365	8.53541	7.43369	137.746	129.74	11.8644	14.151
87557	0.843492	1.18555	0.249643	0.287268	3.48108	7.88e-11	0.867565	1.15265	0.304703	3.10216	3.23136	10.4672	11.5802	3.67819	3.83048	3.72774	3.57259
89872	0.00267121	374.362	2.22e-16	0.0531531	18.8136	8.67e-08	0.00634834	157.522	9.55e-15	0	0.395671	4.49837	2.94561	79.4765	68.6474	27.9983	34.3284
98410	1.00582	0.994209	0.968481	1.24391	0.803919	0.164392	1.33752	0.74765	0.0708802	4.55067	3.53266	2.84567	3.65267	4.19988	3.83664	2.7655	3.27801
